# Supplementary material for: Burnout and its associated factors among healthcare workers in COVID-19 isolation centres in Khartoum, Sudan: A cross-sectional study
Source: PLoS One. 2023 Jul 21;18(7):e0288638. doi: 10.1371/journal.pone.0288638 (PMC10361487; doi:10.1371/journal.pone.0288638)
Supplement: S1 Data — (XLSX) [file pone.0288638.s001.xlsx]

## Sheet: anal
Age	Gender	Residency	Marital status	Number of household members	Do you live with an elderly household member who has a chronic disease?	Do you suffer from any comorbidities?	Do you have a history of a mental illness?	Do you have relative/s who have been infected/died from Covid-19?	Do you have colleague/s who have been infected/died from Covid-19?	What was your COVID-19 Screening test result?	What is your Job title?	What is your perceived average income?	How many years have you been working in this job?	In which isolation center do you work?	What was your way of employment?	Did you work in isolation centers in the previous Covid-19 waves other than the current Omicron wave?	Do you work extra duty or extra hours per week?	In the isolation center, do you work in the ward or in the intensive care unit (ICU)?	Working hours per week	I'm afraid of getting infected by Covid-19 throughout my work.	I feel safe with the protective measures taken by the hospital.	I feel the patient would die no matter what I did.	I always find new and interesting aspects in my work	There are days when I feel tired before I arrive at work	It happens more and more often that I talk about my work in a negative way	After work, I tend to need more time than in the past in order to relax and feel better	I can tolerate the pressure of my work very well	Lately, I tend to think less at work and do my job almost mechanically	I find my work to be a positive challenge	During my work, I often feel emotionally drained	Over time, one can become disconnected from this type of work	After working, I have enough energy for my leisure activities	Sometimes I feel sickened by my work tasks	After my work, I usually feel worn out and weary	This is the only type of work that I can imagine myself doing	Usually, I can manage the amount of my work well	I feel more and more engaged in my work	When I work, I usually feel energized	Score	burnout	Exercise	spiritual habits	Smoking	Seek professional support to cope with moral distress and grief	Poor Sleep	Take brief mental breaks throughout the day	Performing Self-care Routines	Poor Time Management and Procrastination
27	Male	Bahari	Single	6	Yes	Yes	No	Infected	Infected	Tested positive	Doctor	Medium	1.5	AlNaw Teaching Hospital	Contracts: appointed by the hospital	Yes	Yes	The ward	80	3	4	4	4	2	2	1	2	1	2	2	4	3	2	1	4	1	2	2	35	1	1	0	1	0	0	0	0	1
25	Female	Khartoum	Single	5	Yes	No	No	Infected	Infected	Not tested	Doctor	Low	2	AlShaab Hospital	Contracts: appointed by the hospital	No	No	The ward	48	4	5	5	3	1	1	1	4	3	3	1	1	4	2	1	4	2	4	4	39	1	0	0	0	0	0	1	1	0
27	Female	Khartoum	Single	5	Yes	No	No	Infected	Infected	Not tested	Doctor	Medium	4	AlShaab Hospital	Contracts: appointed by the hospital	No	Yes	The ward	48	3	3	4	3	2	2	2	2	2	2	2	2	3	3	3	4	3	3	3	41	1	0	0	0	0	0	1	0	0
27	Male	Khartoum	Single	7	No	No	No	None	Infected	Not tested	Doctor	Low	1	AlShaab Hospital	Appointed by the Ministry of Health	No	No	The ward	24	5	2	3	2	2	1	1	2	2	1	1	3	3	1	2	4	2	1	2	30	0	1	1	0	0	0	1	1	1
24	Male	Omdurman	Single		No	Yes	Yes	Infected	None	Tested positive	Nurse	Medium	4	AlShaab Hospital	Compulsory service	Yes	Yes	The ward	3	5	4	2	3	3	2	1	3	3	4	4	4	1	3	3	3	3	3	1	44	1	0	0	1	0	0	0	1	0
30	Male	Khartoum	Single	4	Yes	No	No	Infected and died	Infected	Not tested	Doctor	Low	1	AlShaab Hospital	Attachment	No	Yes	The ward	72	4	5	1	2	2	2	1	2	1	1	2	1	4	2	2	3	2	3	3	33	0	0	0	0	0	0	1	1	0
26	Female	Khartoum	Single	5	No	No	No	Infected	Infected	Not tested	Doctor	Medium	1	AlShaab Hospital	Contracts: appointed by the hospital	Yes	No	The ward	36	3	4	3	2	1	3	2	2	3	2	2	2	3	2	2	3	2	2	2	35	1	0	1	0	0	0	1	1	0
26	Male	Khartoum	Single	4	No	No	No	None	Infected	Tested negative	Nurse	Medium	1	Jebra Isolation center	Appointed by the Ministry of Health	Yes	Yes	ICU	48	3	1	3	3	3	4	2	2	2	2	1	2	2	2	2	1	2	1	2	33	0	1	1	0	0	0	1	1	0
28	Male	Bahari	Single	9	No	No	No	None	Infected	Not tested	Nurse	Medium	5	Jebra Isolation center	Appointed by the Ministry of Health	Yes	Yes	ICU	48	1	3	3	1	1	2	1	2	2	1	2	2	3	3	3	1	2	1	1	28	0	1	1	0	0	0	1	1	0
27	Male	Omdurman	Single	8	Yes	No	No	Infected and died	Infected	Not tested	Doctor	Medium	1	AlNaw Teaching Hospital	Contracts: appointed by the hospital	Yes	Yes	The ward	36	2	1	3	2	2	3	2	1	1	1	2	2	3	2	2	3	2	2	2	32	0	0	0	0	0	0	1	1	0
30	Female	Khartoum	Single	5	No	No	No	None	Infected	Tested positive	Doctor	Medium	2	Jebra Isolation center	Contracts: appointed by the hospital	Yes	Yes	ICU	72	1	3	5	4	1	4	1	3	4	1	1	1	4	1	1	1	1	2	2	32	0	0	0	0	0	0	0	1	1
23	Female	Khartoum	Single	10	Yes	Yes	No	Infected and died	None	Tested negative	Nurse	Medium	1	Jebra Isolation center	Contracts: appointed by the hospital	No	Yes	ICU	48	3	3	4	1	1	3	1	1	3	1	1	4	4	1	2	2	1	1	1	28	0	1	1	0	0	0	0	1	1
24	Male	Bahari	Single	6	No	No	No	None	Infected	Not tested	Nurse	Medium	2	Jebra Isolation center	Attachment	No	No	ICU	48	3	3	3	3	4	1	4	2	2	1	2	1	2	4	1	4	2	3	1	37	1	1	1	0	0	0	0	0	0
23	Male	Bahari	Single	6	Yes	No	No	Infected	Infected	Tested positive	Doctor	Low	1	AlShaab Hospital	Contracts: appointed by the hospital	Yes	Yes	The ward	24	3	5	2	4	1	2	3	2	1	3	2	3	3	2	2	4	2	2	2	38	1	1	0	0	0	0	1	1	0
27	Female	Khartoum	Single	10	No	No	No	Infected	Infected	Tested negative	Doctor	Low	1	AlShaab Hospital	Contracts: appointed by the hospital	No	Yes	The ward	48	2	3	4	2	2	2	2	2	2	2	2	2	2	2	2	3	2	3	2	34	0	0	0	0	0	0	1	1	0
25	Female	Khartoum	Single	2	Yes	No	No	Infected and died	Infected	Tested negative	Doctor	Medium	1	AlShaab Hospital	Appointed by the Ministry of Health	Yes	Yes	The ward	48	4	4	5	3	2	2	1	1	2	1	2	2	2	2	3	3	2	2	2	32	0	0	0	0	0	0	0	0	1
27	Male	Omdurman	Single	7	Yes	Yes	No	Infected	Infected	Tested negative	Doctor	Low	1	AlShaab Hospital	Contracts: appointed by the hospital	Yes	No	The ward	24	5	3	5	1	4	4	3	1	1	1	1	3	4	1	4	4	1	2	2	37	1	0	1	1	1	0	1	0	0
29	Female	Khartoum	Single	7	No	No	No	Infected	Infected	Tested positive	Doctor	Medium	1	AlShaab Hospital	Appointed by the Ministry of Health	Yes	No	The ward	48	4	1	5	1	2	4	2	2	3	1	3	2	2	2	3	4	1	2	2	36	1	1	0	0	0	0	1	0	0
25	Female	Khartoum	Single	5	Yes	No	No	Infected and died	Infected	Not tested	Doctor	Medium	6	AlShaab Hospital	Appointed by the Ministry of Health	No	No	The ward	48	4	4	5	4	1	1	1	2	3	4	1	3	4	1	3	4	2	4	4	42	1	0	0	0	0	0	1	0	0
24	Male	Khartoum	Single	8	No	No	No	None	None	Tested positive	Nurse	Medium	2	AlShaab Hospital	Contracts: appointed by the hospital	Yes	Yes	The ward	48	3	2	4	2	2	2	2	2	3	2	4	2	2	3	3	2	4	4	4	43	1	0	0	0	0	0	0	1	0
23	Female	Omdurman	Single	9	No	No	No	None	Infected	Tested negative	Nurse	Medium	1	AlShaab Hospital	Contracts: appointed by the hospital	Yes	No	The ward	60	2	3	4	2	1	1	1	1	1	3	2	2	4	2	2	4	1	1	4	32	0	0	1	0	0	0	0	1	0
22	Female	Omdurman	Single	8	No	No	No	None	None	Tested negative	Nurse	Medium	1	AlShaab Hospital	Appointed by the Ministry of Health	Yes	No	The ward	48	1	1	3	2	1	2	1	1	2	2	2	2	3	1	2	3	2	2	3	31	0	0	1	1	1	0	0	1	1
30	Male	Omdurman	Single		No	Yes	Yes	Infected and died	Infected and died	Tested negative	Nurse	High	54	AlShaab Hospital	Contracts: appointed by the hospital	Yes	Yes	ICU	24	3	2	2	2	3	2	2	2	2	2	2	2	2	2	2	2	2	2	1	32	0	1	1	1	1	0	1	1	1
27	Male	Omdurman	Single	7	No	No	No	Infected	Infected	Not tested	Nurse	Medium	3	Jebra Isolation center	Attachment	Yes	Yes	ICU	120	2	2	5	4	1	2	1	2	3	2	1	2	2	3	2	3	4	1	1	34	0	1	1	0	0	0	0	0	1
24	Female	Khartoum	Single	4	No	No	No	None	Infected	Tested negative	Nurse	Medium	1	Jebra Isolation center	Appointed by the Ministry of Health	No	Yes	ICU	48	4	2	4	2	1	2	1	2	1	2	4	3	4	2	1	2	2	2	2	33	0	0	0	0	1	0	0	0	0
31	Male	Khartoum	Married	8	Yes	No	No	None	None	Tested negative	Nurse	Medium	5	Jebra Isolation center	Appointed by the Ministry of Health	Yes	No	ICU	48	4	3	4	3	4	3	2	3	3	2	3	4	3	4	3	4	4	3	4	52	1	0	0	0	0	0	0	0	1
25	Female	Khartoum	Single	10	No	No	No	None	Infected	Not tested	Nurse	Medium	2	Jebra Isolation center	Contracts: appointed by the hospital	Yes	Yes	ICU	48	3	1	3	1	1	1	2	2	4	1	2	2	4	1	3	3	2	3	3	35	1	0	1	0	0	0	0	0	0
23	Female	Khartoum	Single	8	Yes	Yes	No	Infected	Infected	Not tested	Nurse	Low	1	Jebra Isolation center	Appointed by the Ministry of Health	No	Yes	ICU	48	3	3	3	1	2	3	2	2	4	2	2	3	2	2	2	3	2	2	2	36	1	0	0	0	0	0	0	1	0
26	Male	Omdurman	Single	3	No	Yes	No	Infected	Infected	Tested positive	Nurse	Medium	2	Jebra Isolation center	Appointed by the Ministry of Health	Yes	Yes	ICU	48	3	5	1	2	3	3	1	3	2	2	3	2	3	3	2	1	1	3	2	36	1	1	0	0	0	0	0	0	0
23	Female	Khartoum	Single	10	Yes	No	No	Infected and died	Infected	Tested negative	Nurse	Medium	2	Jebra Isolation center	Contracts: appointed by the hospital	No	Yes	ICU	48	3	3	5	1	1	4	1	1	4	1	1	4	4	1	1	3	1	1	1	30	0	1	1	0	0	0	0	0	0
28	Female	Khartoum	Single	5	No	No	No	None	Infected	Tested negative	Nurse	Medium	7	Jebra Isolation center	Contracts: appointed by the hospital	Yes	No	ICU	48	3	4	3	3	1	1	1	3	2	2	1	1	4	1	4	3	3	2	2	34	0	0	1	0	0	0	0	1	0
24	Female	Omdurman	Single	1	No	No	No	None	Infected	Not tested	Nurse	Medium	3	Omdurman Teaching Hospital	Attachment	Yes	No	ICU	48	4	4	4	2	2	3	2	3	3	1	2	2	4	3	3	4	2	2	4	42	1	0	0	0	0	0	0	1	0
26	Male	Omdurman	Single	7	No	No	No	Infected	Infected	Not tested	Nurse	Medium	1	Omdurman Teaching Hospital	Contracts: appointed by the hospital	Yes	Yes	ICU	48	2	2	4	1	1	3	1	1	3	2	3	2	4	1	2	3	3	2	3	35	1	1	0	0	0	0	0	0	0
28	Male	Omdurman	Single	5	Yes	No	No	None	Infected	Not tested	Nurse	Low	3	Omdurman Teaching Hospital	Contracts: appointed by the hospital	Yes	Yes	ICU	12	5	4	2	1	4	2	4	1	1	1	4	1	1	1	1	1	1	1	1	26	0	0	1	0	0	0	1	0	0
28	Male	Bahari	Single	7	Yes	No	No	None	None	Not tested	Nurse	Low	2	AlShaab Hospital	Contracts: appointed by the hospital	Yes	Yes	The ward	48	5	2	5	1	2	4	1	1	2	1	1	3	1	4	2	1	1	1	4	30	0	1	1	0	0	0	0	1	0
30	Female	Omdurman	Single	9	Yes	No	No	None	Infected	Not tested	Doctor	Low	5	Omdurman Teaching Hospital	Contracts: appointed by the hospital	Yes	No	The ward	48	1	2	5	2	1	2	1	1	1	2	2	2	3	2	1	4	2	3	4	33	0	0	0	0	0	0	0	0	1
28	Female	Omdurman	Single	8	No	No	No	Infected	Infected	Tested positive	Doctor	Medium	2	Omdurman Teaching Hospital	Contracts: appointed by the hospital	Yes	Yes	ICU	48	4	3	2	3	1	2	2	3	2	3	2	2	3	2	2	3	2	3	3	38	1	0	0	0	0	0	0	0	1
30	Female	Omdurman	Single	7	No	No	No	None	Infected	Not tested	Doctor	Low	1	Omdurman Teaching Hospital	Contracts: appointed by the hospital	No	Yes	ICU	24	3	2	5	3	2	4	2	2	4	1	3	4	3	2	2	4	2	2	2	42	1	1	1	0	0	0	0	1	1
26	Female	Bahari	Single	5	No	No	No	Infected	Infected and died	Not tested	Doctor	Low	2	AlShaab Hospital	Contracts: appointed by the hospital	No	Yes	The ward	48	3	3	4	4	3	3	4	3	3	2	2	3	3	3	3	3	3	2	3	47	1	0	0	0	0	0	0	1	0
25	Female	Bahari	Single	3	No	No	No	Infected and died	Infected	Tested negative	Doctor	Medium	1	AlShaab Hospital	Contracts: appointed by the hospital	No	Yes	The ward	30	3	3	5	3	2	3	1	2	4	1	1	2	4	2	1	4	2	1	2	35	1	0	0	0	0	0	1	0	0
26	Female	Bahari	Single	6	No	No	No	Infected	Infected	Tested negative	Doctor	Medium	1	AlShaab Hospital	Attachment	Yes	Yes	The ward	40	2	4	3	2	1	1	1	4	1	4	1	1	4	1	1	1	3	3	3	32	0	0	1	0	0	0	0	1	1
42	Male	Khartoum	Single	4	Yes	Yes	Yes	Infected	None	Not tested	Doctor	Low	2	AlShaab Hospital	Contracts: appointed by the hospital	Yes	No	The ward	36	3	4	4	4	2	2	2	3	1	4	1	1	4	1	1	4	2	4	2	38	1	0	0	0	0	0	1	0	1
24	Female	Bahari	Single	7	No	No	No	None	None	Not tested	Nurse	Low	1	Omdurman Teaching Hospital	Contracts: appointed by the hospital	No	Yes	The ward	84	3	4	3	4	2	4	2	2	2	1	4	4	1	3	4	1	4	4	4	46	1	1	0	0	0	0	0	1	0
26	Male	Omdurman	Single	20	No	No	No	Infected	Infected	Tested positive	Nurse	High	5	Omdurman Teaching Hospital	Contracts: appointed by the hospital	Yes	Yes	ICU	36	3	4	5	2	4	4	3	2	3	4	2	4	2	2	3	4	1	2	3	45	1	1	0	0	0	0	0	0	0
26	Male	Bahari	Single	11	No	No	No	None	Infected	Not tested	Nurse	Medium	1	Omdurman Teaching Hospital	Contracts: appointed by the hospital	Yes	Yes	ICU	48	4	2	4	2	3	3	4	4	3	2	3	3	1	3	2	3	1	2	1	40	1	1	0	0	0	0	0	0	0
26	Male	Omdurman	Single		No	No	No	Infected	Infected	Tested negative	Nurse	Medium	1	Omdurman Teaching Hospital	Compulsory service	Yes	Yes	ICU	48	1	1	2	1	2	1	1	2	1	1	1	2	4	2	4	1	1	1	2	27	0	1	0	0	0	0	0	0	0
27	Male	Omdurman	Married	5	No	No	No	Infected and died	Infected	Tested positive	Doctor	Low	2	Bahri Hospital	Contracts: appointed by the hospital	Yes	No	The ward	48	5	1	5	1	1	3	3	2	3	3	2	3	3	3	4	3	3	2	3	42	1	1	0	0	0	0	0	1	0
26	Female	Khartoum	Single	2	Yes	No	No	Infected	Infected	Not tested	Doctor	Medium	6	AlShaab Hospital	Appointed by the Ministry of Health	No	Yes	The ward	48	3	3	5	2	1	3	3	3	3	3	3	2	3	1	2	3	2	2	3	39	1	0	0	0	0	0	0	0	1
30	Female	Omdurman	Single	11	Yes	No	No	None	Infected	Not tested	Doctor	Medium	5	Omdurman Teaching Hospital	Contracts: appointed by the hospital	Yes	Yes	The ward	48	3	1	5	1	2	2	1	3	1	2	2	2	1	1	1	3	3	2	4	31	0	1	0	0	0	0	0	0	1
25	Male	Khartoum	Single	7	No	No	No	None	Infected	Not tested	Doctor	Medium	0.5	Omdurman Teaching Hospital	Contracts: appointed by the hospital	Yes	No	ICU	48	4	2	4	3	3	2	2	2	2	2	3	3	1	2	4	2	2	2	2	37	1	0	1	0	0	0	0	0	1
27	Male	Omdurman	Single	10	Yes	No	No	Infected	Infected	Not tested	Doctor	Medium	1	Omdurman Teaching Hospital	Contracts: appointed by the hospital	Yes	Yes	ICU	24	4	4	4	2	2	2	2	2	2	1	2	2	2	2	2	2	2	1	1	29	0	1	0	0	0	0	1	0	0
30	Male	Omdurman	Single	2	No	No	No	None	None	Tested negative	Doctor	Medium	3	Omdurman Teaching Hospital	Contracts: appointed by the hospital	Yes	Yes	ICU	48	3	3	2	2	2	2	1	4	2	3	1	2	4	1	1	4	3	3	4	39	1	0	1	0	0	0	0	0	1
28	Male	Omdurman	Single	8	No	No	No	Infected and died	None	Tested negative	Doctor	Medium	2	Omdurman Teaching Hospital	Appointed by the Ministry of Health	Yes	Yes	ICU	24	2	2	3	2	2	2	3	2	1	3	2	2	2	2	3	2	2	2	2	34	0	1	1	0	0	0	0	0	1
27	Female	Omdurman	Single	4	Yes	No	No	Infected	Infected	Not tested	Doctor	Low	1	Omdurman Teaching Hospital	Contracts: appointed by the hospital	No	No	The ward	24	1	3	3	4	1	2	3	2	2	1	1	3	2	2	3	2	2	2	3	35	1	1	0	0	0	0	1	1	0
26	Male	Omdurman	Single	3	Yes	No	No	None	Infected	Not tested	Nurse	Medium	2	Omdurman Teaching Hospital	Appointed by the Ministry of Health	Yes	No	The ward	3	1	2	2	2	2	2	2	1	2	2	1	1	1	2	1	1	2	2	1	25	0	1	0	0	0	0	0	0	0
25	Female	Omdurman	Single	5	No	No	No	None	None	Not tested	Nurse	Medium	2	Omdurman Teaching Hospital	Appointed by the Ministry of Health	Yes	No	ICU	36	4	5	5	3	3	3	2	3	3	1	1	4	4	1	3	4	2	4	2	43	1	0	1	0	1	0	1	1	0
27	Male	Khartoum	Single	6	Yes	No	No	Infected	Infected	Tested positive	Doctor	Medium	1.5	Omdurman Teaching Hospital	Appointed by the Ministry of Health	Yes	Yes	ICU	48	3	2	1	3	2	1	1	2	2	2	2	2	2	2	2	3	2	2	2	32	0	0	0	0	0	0	0	0	1
24	Male	Bahari	Single	5	No	No	No	None	None	Not tested	Nurse	Medium	3	Omdurman Teaching Hospital	Attachment	No	Yes	The ward	48	5	3	3	1	2	4	2	2	2	1	2	3	2	2	3	3	2	2	3	36	1	1	0	0	0	0	0	0	0
27	Female	Omdurman	Single	11	No	No	No	Infected	Infected	Not tested	Doctor	Medium	1	Omdurman Teaching Hospital	Contracts: appointed by the hospital	No	Yes	The ward	48	4	3	4	2	2	3	2	2	3	2	2	3	4	4	4	3	2	2	2	42	1	0	0	0	0	0	0	1	0
25	Female	Omdurman	Engaged		Yes	No	No	None	None	Not tested	Nurse	Low	1	Omdurman Teaching Hospital	Contracts: appointed by the hospital	Yes	No	ICU	36	2	2	4	1	2	3	3	1	2	2	2	2	2	3	2	2	2	2	2	33	0	1	1	0	0	0	0	0	0
24	Female	Omdurman	Single	6	No	No	No	None	Infected	Not tested	Doctor	Low	1	Omdurman Teaching Hospital	Contracts: appointed by the hospital	Yes	No	The ward	24	3	1	4	3	1	4	2	1	3	2	4	4	1	2	4	4	1	4	2	42	1	1	1	0	0	0	0	1	0
26	Female	Omdurman	Single	6	No	No	No	Infected	Infected	Tested negative	Doctor	Low	1	Omdurman Teaching Hospital	Contracts: appointed by the hospital	Yes	Yes	The ward	48	1	2	4	2	1	1	1	4	1	3	1	1	4	1	1	3	4	2	3	33	0	0	0	0	0	0	0	0	1
28	Male	Omdurman	Engaged	3	No	No	No	Infected	Infected	Tested negative	Doctor	Medium	5	Omdurman Teaching Hospital	Contracts: appointed by the hospital	Yes	Yes	The ward	48	2	4	4	2	2	1	2	2	2	2	2	1	3	3	2	4	1	2	2	33	0	1	0	0	0	0	0	0	0
26	Female	Omdurman	Single	6	Yes	No	No	Infected	Infected	Not tested	Doctor	Medium	1	Omdurman Teaching Hospital	Contracts: appointed by the hospital	No	Yes	ICU	24	1	1	2	1	1	1	1	3	1	2	1	1	4	2	1	3	2	2	3	29	0	0	0	0	0	0	1	0	0
23	Female	Omdurman	Single	7	No	No	No	None	None	Tested negative	Nurse	Medium	2	Omdurman Teaching Hospital	Appointed by the Ministry of Health	Yes	Yes	ICU	36	1	1	4	1	3	4	1	2	3	1	1	1	2	3	3	1	2	1	1	30	0	1	0	0	0	0	0	0	0
27	Male	Khartoum	Engaged	7	Yes	Yes	No	Infected	Infected	Tested positive	Nurse	Medium	1	Jebra Isolation center	Contracts: appointed by the hospital	Yes	Yes	ICU	57	3	4	4	3	2	3	2	3	2	3	2	3	2	3	2	3	2	3	2	40	1	1	0	0	0	0	1	1	1
33	Female	Khartoum	Married	2	Yes	No	No	Infected	None	Tested negative	Nurse	Medium	2	Jebra Isolation center	Compulsory service	Yes	No	ICU	48	1	3	3	3	3	3	1	4	2	2	2	2	3	2	2	2	2	2	3	38	1	0	0	0	0	0	0	1	0
26	Female	Khartoum	Single	4	Yes	No	No	None	None	Tested negative	Nurse	Medium	2	Omdurman Teaching Hospital	Appointed by the Ministry of Health	Yes	No	ICU	2	1	2	4	2	2	3	3	2	2	2	1	1	2	3	1	1	1	1	1	28	0	0	1	1	0	0	0	0	1
27	Female	Khartoum	Single	24	Yes	No	No	None	None	Not tested	Nurse	Medium	2	Jebra Isolation center	Contracts: appointed by the hospital	Yes	Yes	ICU	48	5	5	5	1	2	2	3	2	3	3	2	2	2	2	3	3	2	3	2	37	1	1	0	0	0	0	0	0	0
25	Male	Omdurman	Single	5	No	No	No	None	None	Not tested	Nurse	Medium	2	Omdurman Teaching Hospital	Contracts: appointed by the hospital	Yes	Yes	The ward	36	3	2	3	2	4	2	2	2	2	2	3	1	2	3	2	2	2	2	2	35	1	1	0	0	0	0	0	0	0
28	Male	Bahari	Single	8	No	No	No	Infected and died	Infected	Tested positive	Doctor	Medium	1	AlNaw Teaching Hospital	Contracts: appointed by the hospital	No	Yes	The ward	24	3	1	5	1	2	4	2	1	2	1	3	2	3	2	2	4	1	2	2	34	0	1	0	1	0	0	1	0	0
26	Female	Khartoum	Single	8	Yes	No	No	Infected	Infected	Tested positive	Doctor	Medium	1	Omdurman Teaching Hospital	Contracts: appointed by the hospital	No	No	ICU	48	2	1	5	2	1	2	1	2	2	3	2	2	4	2	2	4	3	3	2	37	1	0	0	0	0	0	1	0	0
28	Female	Omdurman	Single	5	No	No	No	None	Infected	Not tested	Doctor	Low	2	Omdurman Teaching Hospital	Contracts: appointed by the hospital	No	Yes	The ward	48	3	5	5	1	3	2	3	3	2	3	3	3	2	3	3	3	1	1	2	38	1	0	0	0	0	0	1	1	0
27	Male	Bahari	Single	2	No	No	No	Infected and died	Infected	Not tested	Doctor	Low	1	Omdurman Teaching Hospital	Contracts: appointed by the hospital	No	No	The ward	24	2	1	4	3	2	2	2	1	2	2	3	2	3	4	3	3	2	3	4	41	1	1	0	0	0	0	1	1	0
26	Male	Omdurman	Single	0	No	No	No	None	Infected	Not tested	Doctor	Low	4	Omdurman Teaching Hospital	Contracts: appointed by the hospital	Yes	No	ICU	48	3	3	3	2	2	2	2	2	3	2	1	1	3	1	2	1	1	1	1	27	0	0	0	0	0	0	0	1	0
27	Male	Bahari	Single	5	Yes	No	Yes	Infected	Infected	Not tested	Doctor	Medium	5	Omdurman Teaching Hospital	Contracts: appointed by the hospital	Yes	Yes	ICU	96	4	5	2	2	1	1	3	3	2	3	3	2	4	2	3	3	3	3	4	42	1	0	0	0	1	0	1	0	1
22	Male	Omdurman	Single		Yes	No	No	None	None	Not tested	Nurse	Medium	1	Jebra Isolation center	Appointed by the Ministry of Health	No	Yes	ICU	24	2	1	3	4	1	2	3	1	1	1	1	3	2	2	2	1	2	1	1	28	0	1	0	0	0	0	0	1	0
27	Male	Omdurman	Single	7	Yes	No	No	None	None	Not tested	Nurse	Medium	7	Jebra Isolation center	Contracts: appointed by the hospital	Yes	Yes	ICU	24	4	2	3	2	1	3	2	1	1	1	2	1	3	3	3	1	1	3	3	31	0	0	0	0	0	0	0	1	0
35	Female	Omdurman	Married	11	Yes	No	No	None	None	Tested negative	Nurse	Low	1	Jebra Isolation center	Contracts: appointed by the hospital	No	No	ICU	48	3	2	4	2	2	3	3	1	2	1	2	2	1	3	4	3	2	2	4	37	1	0	0	0	1	0	0	0	0
28	Male	Omdurman	Single	2	No	No	No	Infected and died	Infected	Not tested	Nurse	Low	2	Omdurman Teaching Hospital	Contracts: appointed by the hospital	Yes	Yes	ICU	46	5	5	5	4	4	2	1	1	3	3	1	3	4	1	1	2	2	2	1	35	1	1	0	0	0	0	0	1	0
23	Male	Khartoum	Single	8	No	No	No	None	None	Tested negative	Nurse	Medium	2	AlShaab Hospital	Contracts: appointed by the hospital	Yes	Yes	The ward	72	3	3	4	2	1	2	4	1	2	4	2	2	2	2	2	2	2	2	2	34	0	0	0	1	1	0	0	1	1
26	Male	Khartoum	Single	3	No	No	No	Infected	Infected	Not tested	Doctor	Medium	1	AlShaab Hospital	Contracts: appointed by the hospital	No	No	The ward	24	4	3	3	2	2	2	2	1	2	3	2	2	2	2	3	4	1	2	1	33	0	1	1	0	0	0	0	1	1
24	Female	Omdurman	Single	12	No	No	No	None	Infected	Not tested	Nurse	Medium	1	Bahri Hospital	Contracts: appointed by the hospital	Yes	Yes	The ward	48	4	3	5	2	1	4	1	2	2	3	3	1	2	2	2	3	3	3	3	37	1	0	0	0	0	0	1	1	1
22	Male	Bahari	Single	5	Yes	No	No	None	None	Not tested	Nurse	Medium	2	Bahri Hospital	Contracts: appointed by the hospital	Yes	Yes	The ward	24	1	1	1	1	1	2	2	2	1	1	1	1	2	3	1	1	1	1	1	22	0	1	1	0	1	0	1	1	0
25	Female	Khartoum	Single	6	Yes	No	No	Infected and died	Infected	Tested negative	Nurse	Medium	1	Bahri Hospital	Contracts: appointed by the hospital	Yes	Yes	The ward	48	5	5	1	1	4	4	4	4	3	1	2	4	4	3	3	2	2	2	2	45	1	1	0	0	0	0	0	0	0
24	Male	Khartoum	Engaged	7	Yes	No	No	Infected	Infected	Tested positive	Doctor	Medium	2	AlShaab Hospital	Contracts: appointed by the hospital	Yes	Yes	The ward	75	1	4	3	1	2	1	2	4	2	1	2	3	2	3	2	4	3	3	3	38	1	1	1	0	0	0	0	1	0
22	Female	Khartoum	Single	5	No	No	No	Infected and died	Infected	Not tested	Nurse	Low	3	Bahri Hospital	Contracts: appointed by the hospital	Yes	Yes	The ward	20	1	3	3	3	2	2	1	3	2	3	3	1	4	1	1	3	4	3	4	40	1	1	0	1	0	0	1	0	1
23	Female	Bahari	Single		Yes	No	No	Infected	Infected	Not tested	Nurse	Medium	2	Jebra Isolation center	Attachment	No	Yes	ICU	48	4	3	3	3	2	1	1	1	1	3	1	2	2	1	3	4	3	2	2	32	0	1	0	0	0	0	1	1	0
29	Male	Khartoum	Single	2	No	No	No	None	None	Not tested	Nurse	Medium	3	Jebra Isolation center	Contracts: appointed by the hospital	Yes	Yes	ICU	48	4	1	1	4	1	2	3	1	2	1	3	3	1	2	1	2	1	1	1	29	0	1	0	0	0	0	0	0	0
27	Female	Omdurman	Single	6	No	No	No	None	None	Tested negative	Nurse	High	2	Omdurman Teaching Hospital	Appointed by the Ministry of Health	No	No	The ward	72	2	2	2	2	2	2	2	2	2	2	2	2	2	2	2	2	2	2	2	32	0	0	0	0	1	0	0	0	0
27	Male	Omdurman	Married	5	No	No	No	Infected and died	Infected and died	Tested positive	Doctor	Low	2	Bahri Hospital	Appointed by the Ministry of Health	Yes	No	The ward	48	4	2	5	1	3	4	3	3	3	2	2	3	2	3	3	3	3	3	3	44	1	0	1	0	0	0	0	1	0
27	Male	Omdurman	Single	7	No	Yes	No	None	Infected	Not tested	Nurse	Medium	3	Jebra Isolation center	Attachment	Yes	Yes	ICU	48	5	5	5	1	1	1	2	1	2	2	2	3	3	3	3	4	4	4	3	39	1	0	1	0	0	0	0	1	0
30	Male	Bahari	Single	6	Yes	No	No	Infected	Infected	Tested negative	Nurse	Medium	4	AlNaw Teaching Hospital	Contracts: appointed by the hospital	Yes	Yes	ICU	48	1	3	5	1	3	4	1	1	2	1	2	4	3	4	3	2	1	1	1	34	0	1	1	0	1	0	1	1	0
22	Male	Khartoum	Single	5	No	No	No	Infected	Infected	Not tested	Nurse	Low	1	Omdurman Teaching Hospital	Appointed by the Ministry of Health	No	No	The ward	48	1	5	5	4	1	1	1	1	4	1	1	4	4	2	4	4	1	1	1	35	1	0	1	0	0	0	0	0	0
28	Male	Khartoum	Single	5	No	No	No	None	None	Not tested	Nurse	Medium	3	Jebra Isolation center	Contracts: appointed by the hospital	No	Yes	ICU	72	5	2	5	1	1	4	1	3	1	1	1	2	4	1	3	2	1	2	3	31	0	1	0	0	0	0	0	0	0
23	Female	Khartoum	Single	1	Yes	No	No	None	None	Tested negative	Nurse	Medium	7	Jebra Isolation center	Contracts: appointed by the hospital	Yes	Yes	ICU	48	3	2	4	3	2	3	2	3	3	4	2	3	2	2	2	4	3	2	2	42	1	1	0	0	0	0	0	0	0
24	Female	Khartoum	Engaged	8	Yes	No	No	Infected and died	Infected	Tested negative	Nurse	Low	2	Jebra Isolation center	Contracts: appointed by the hospital	Yes	Yes	The ward	72	3	2	5	1	1	1	2	2	1	2	1	3	4	1	1	3	2	1	1	27	0	0	0	0	0	0	1	0	0
24	Male	Bahari	Single	6	No	No	No	None	Infected	Not tested	Nurse	Medium	2	Jebra Isolation center	Appointed by the Ministry of Health	No	No	ICU	72	5	1	2	1	1	2	1	1	1	1	2	2	4	2	3	2	1	1	1	26	0	0	1	0	0	0	0	0	0
24	Male	Omdurman	Single	2	Yes	No	No	None	None	Tested negative	Nurse	Medium	1	AlShaab Hospital	Attachment	Yes	Yes	ICU	48	1	2	1	1	2	1	4	2	3	4	4	3	4	4	4	3	3	2	3	47	1	1	0	0	0	0	0	0	0
27	Male	Omdurman	Single	2	No	No	No	None	None	Not tested	Nurse	Low	2	Omdurman Teaching Hospital	Contracts: appointed by the hospital	No	Yes	ICU	12	3	3	3	1	2	2	1	3	3	1	1	2	1	1	1	2	1	1	1	24	0	1	0	0	0	0	0	0	0
26	Male	Khartoum	Single	4	No	No	No	None	None	Tested negative	Nurse	Medium	1	Jebra Isolation center	Appointed by the Ministry of Health	No	Yes	ICU	24	3	3	4	2	3	2	2	3	3	3	2	2	2	3	2	2	2	3	2	38	1	1	0	0	0	0	1	0	0
27	Male	Omdurman	Single	10	No	No	No	Infected	Infected	Not tested	Doctor	Medium	1	Bahri Hospital	Contracts: appointed by the hospital	Yes	No	The ward	48	5	4	5	2	2	1	3	2	2	3	3	2	3	3	3	3	2	2	2	38	1	1	0	0	0	0	0	0	0
26	Male	Omdurman	Single	4	No	No	No	None	None	Not tested	Doctor	Low	2	Omdurman Teaching Hospital	Contracts: appointed by the hospital	No	No	ICU	48	3	4	3	3	3	3	3	3	4	4	1	2	1	1	1	1	1	2	1	34	0	1	0	0	0	0	0	0	0
28	Female	Omdurman	Single	3	No	No	No	None	Infected	Not tested	Doctor	Low	5	Omdurman Teaching Hospital	Contracts: appointed by the hospital	No	No	ICU	24	3	2	5	2	3	2	2	2	3	2	1	3	4	2	2	3	2	2	2	37	1	0	0	0	0	0	1	1	1
28	Female	Omdurman	Single	3	No	No	No	None	Infected	Not tested	Doctor	Low	5	Omdurman Teaching Hospital	Contracts: appointed by the hospital	No	No	ICU	24	3	2	5	2	3	2	2	2	3	2	1	3	4	2	2	3	2	2	2	37	1	0	0	0	0	0	1	1	1
27	Male	Omdurman	Single	5	Yes	No	No	Infected	Infected	Tested negative	Doctor	Medium	1	Jebra Isolation center	Contracts: appointed by the hospital	Yes	Yes	ICU	24	4	1	2	2	1	3	1	2	2	3	3	1	4	2	2	4	2	3	3	38	1	0	0	0	0	0	1	0	1
27	Female	Khartoum	Single		No	No	No	None	None	Not tested	Nurse	Medium	5	Jebra Isolation center	Attachment	No	No	The ward	48	5	1	5	1	1	4	4	1	1	1	1	4	4	1	1	4	1	1	4	34	0	0	0	0	0	0	1	0	0
29	Male	Bahari	Single	7	No	No	No	Infected and died	Infected	Tested negative	Doctor	Low	3	Jebra Isolation center	Contracts: appointed by the hospital	Yes	Yes	ICU	48	5	2	1	1	2	2	1	2	2	2	4	3	3	2	2	2	2	2	3	35	1	0	0	1	0	0	1	1	1
26	Female	Omdurman	Single	9	Yes	No	No	None	Infected	Tested positive	Doctor	Low	1	Jebra Isolation center	Compulsory service	No	No	ICU	24	2	5	4	2	2	4	3	1	2	2	1	2	3	2	3	4	2	2	1	36	1	0	0	0	0	0	0	1	0
28	Female	Bahari	Single	6	Yes	Yes	No	Infected	Infected	Tested positive	Doctor	Medium	2	Jebra Isolation center	Contracts: appointed by the hospital	Yes	Yes	ICU	48	4	3	2	2	1	2	2	3	2	4	2	3	4	3	1	4	3	3	2	41	1	1	1	0	0	0	0	0	0
29	Male	Khartoum	Single	2	No	No	No	Infected and died	Infected	Tested negative	Doctor	Low	3	Jebra Isolation center	Contracts: appointed by the hospital	Yes	Yes	The ward	48	5	2	2	4	1	1	1	2	3	3	1	1	4	1	1	4	3	2	2	34	0	0	0	1	0	0	1	0	1
26	Female	Khartoum	Single	5	No	No	No	Infected	Infected	Tested negative	Doctor	Medium	1.5	Jebra Isolation center	Contracts: appointed by the hospital	Yes	No	ICU	72	5	3	4	3	2	3	3	2	2	2	3	3	3	3	3	2	1	2	2	39	1	0	0	0	0	0	0	0	1
27	Female	Khartoum	Single	3	No	Yes	No	Infected and died	Infected and died	Tested positive	Doctor	Low	0.5	Jebra Isolation center	Compulsory service	Yes	Yes	ICU	48	1	5	4	3	1	2	1	3	2	2	2	2	4	2	1	4	4	3	2	38	1	1	1	0	0	0	0	1	0
29	Female	Khartoum	Single	5	Yes	No	No	Infected	Infected	Tested positive	Doctor	Medium	2	Jebra Isolation center	Contracts: appointed by the hospital	Yes	Yes	ICU	48	4	3	3	4	1	1	1	4	3	3	3	3	3	2	3	4	2	2	4	43	1	0	0	1	0	0	0	0	0
27	Female	Khartoum	Engaged	6	Yes	No	No	Infected and died	Infected	Tested positive	Doctor	Low	1	Jebra Isolation center	Compulsory service	No	Yes	ICU	48	1	4	2	2	1	1	1	3	2	3	1	2	4	2	1	2	3	2	3	33	0	0	0	0	0	0	1	1	1
28	Male	Bahari	Single	6	No	No	No	None	Infected	Tested negative	Doctor	Low	1	Jebra Isolation center	Contracts: appointed by the hospital	Yes	No	ICU	24	1	2	5	1	2	3	1	3	4	1	3	4	4	1	3	4	2	2	3	41	1	0	0	0	0	0	0	1	0
28	Female	Khartoum	Single	3	No	No	No	Infected and died	Infected	Tested positive	Doctor	Low	1	Jebra Isolation center	Contracts: appointed by the hospital	Yes	Yes	The ward	24	3	3	4	3	1	1	1	3	1	3	1	1	2	2	2	4	4	2	3	34	0	0	1	0	0	0	1	1	0
60	Male	Khartoum	Married	7	Yes	No	No	Infected	Infected	Tested negative	Doctor	Low	1	Jebra Isolation center	Contracts: appointed by the hospital	Yes	Yes	ICU	48	5	5	5	4	1	1	1	2	3	4	1	3	4	1	1	4	1	4	4	39	1	1	0	1	0	0	0	0	1
26	Female	Khartoum	Single	9	No	No	No	None	Infected	Not tested	Doctor	Low	1	Jebra Isolation center	Contracts: appointed by the hospital	Yes	No	ICU	24	2	2	5	2	2	3	2	2	3	2	2	2	3	3	3	4	3	3	3	42	1	0	0	0	0	0	0	1	0
27	Female	Omdurman	Single	5	No	No	No	Infected and died	Infected	Not tested	Doctor	Medium	1	Jebra Isolation center	Compulsory service	Yes	Yes	ICU	48	3	4	2	2	2	4	2	2	1	2	2	3	4	2	2	3	2	3	2	38	1	1	1	0	0	0	0	1	1
27	Male	Khartoum	Single	7	No	No	No	Infected	None	Tested negative	Nurse	Medium	3	Jebra Isolation center	Appointed by the Ministry of Health	Yes	No	ICU	48	3	1	4	1	1	1	1	2	1	1	1	4	4	4	3	1	1	1	1	28	0	1	0	1	0	0	0	0	1
26	Male	Khartoum	Single	8	Yes	Yes	No	Infected and died	Infected	Tested negative	Doctor	Low	1	Jebra Isolation center	Contracts: appointed by the hospital	Yes	Yes	ICU	48	3	2	2	2	1	1	1	2	2	2	1	1	4	1	1	4	3	3	4	33	0	1	1	0	0	0	0	0	1
28	Female	Omdurman	Single	7	Yes	No	No	Infected	Infected	Tested positive	Doctor	Low	1	Jebra Isolation center	Contracts: appointed by the hospital	Yes	No	ICU	48	4	4	4	2	1	2	1	2	2	2	1	3	4	1	1	2	2	2	2	30	0	1	1	0	0	0	0	1	0
29	Female	Khartoum	Engaged	9	Yes	No	No	Infected and died	Infected	Tested negative	Doctor	Medium	2	Jebra Isolation center	Contracts: appointed by the hospital	Yes	Yes	ICU	48	5	3	4	1	1	2	1	2	1	1	2	3	4	3	1	1	3	2	3	31	0	1	0	0	0	0	0	1	0
27	Male	Khartoum	Single	5	No	No	No	Infected	Infected	Tested negative	Doctor	Medium	1.5	Jebra Isolation center	Contracts: appointed by the hospital	Yes	No	ICU	48	5	5	4	1	1	3	3	3	2	2	3	3	4	4	1	3	2	2	2	39	1	0	0	0	0	0	0	0	1
26	Female	Khartoum	Married	2	No	No	No	Infected	Infected	Tested positive	Doctor	Medium	1	Jebra Isolation center	Contracts: appointed by the hospital	No	No	ICU	24	3	2	5	1	4	4	4	1	4	1	4	4	2	2	4	3	4	4	4	50	1	0	0	0	0	0	1	1	0
28	Male	Khartoum	Single	2	No	No	No	Infected	Infected	Tested negative	Doctor	Medium	2	Jebra Isolation center	Contracts: appointed by the hospital	Yes	Yes	ICU	72	4	1	2	2	2	1	4	1	1	3	2	1	2	3	4	4	2	2	3	37	1	1	0	1	0	0	0	0	1
24	Male	Khartoum	Single	4	Yes	Yes	No	Infected	Infected	Tested positive	Doctor	Low	1	Jebra Isolation center	Contracts: appointed by the hospital	Yes	No	ICU	48	1	5	3	1	2	3	1	3	4	1	2	2	4	3	3	3	2	2	2	38	1	0	0	1	0	0	0	1	1
27	Male	Omdurman	Single	1	No	No	No	None	Infected	Tested negative	Doctor	Low	2	Jebra Isolation center	Contracts: appointed by the hospital	Yes	Yes	ICU	96	5	2	5	2	3	4	4	1	2	2	4	4	2	3	3	3	1	2	2	42	1	1	1	0	0	0	0	1	0
25	Female	Khartoum	Single	10	No	No	No	None	Infected	Not tested	Nurse	Medium	2	Jebra Isolation center	Contracts: appointed by the hospital	Yes	Yes	ICU	24	5	1	3	1	3	2	3	1	4	1	3	3	3	3	3	3	2	2	2	39	1	0	0	0	0	0	0	1	0
25	Female	Khartoum	Single	5	Yes	Yes	No	Infected and died	Infected	Tested negative	Doctor	Medium	1	Jebra Isolation center	Appointed by the Ministry of Health	No	No	The ward	24	1	1	2	1	3	4	4	1	3	2	2	1	1	2	2	4	1	2	2	35	1	0	0	0	0	0	1	0	0
31	Female	Bahari	Single	2	No	Yes	No	Infected	Infected	Not tested	Doctor	Medium	2	Jebra Isolation center	Contracts: appointed by the hospital	Yes	No	ICU	24	5	5	3	2	1	3	2	2	4	2	1	3	4	3	3	4	2	2	2	40	1	0	0	0	0	0	1	1	1
30	Male	Omdurman	Single	7	No	No	No	None	Infected	Not tested	Nurse	Medium	3	AlNaw Teaching Hospital	Contracts: appointed by the hospital	Yes	Yes	The ward	24	4	1	5	2	2	3	2	1	2	1	3	3	2	4	2	3	1	1	1	33	0	0	1	0	0	0	0	0	0
29	Female	Khartoum	Single	7	Yes	Yes	No	Infected and died	Infected and died	Tested negative	Doctor	Medium	1	AlShaab Hospital	Contracts: appointed by the hospital	Yes	No	The ward	24	3	5	2	3	1	2	1	1	2	3	2	2	4	1	1	3	2	3	3	34	0	0	0	0	1	0	0	0	0
22	Male	Khartoum	Single	6	Yes	No	No	None	Infected	Not tested	Nurse	Medium	1	Bahri Hospital	Contracts: appointed by the hospital	Yes	Yes	The ward	72	1	1	5	1	4	4	1	1	4	1	1	1	4	1	1	1	1	4	1	31	0	1	1	0	1	0	1	1	0
25	Female	Khartoum	Single	6	Yes	No	No	Infected and died	Infected	Not tested	Doctor	Medium	1	AlShaab Hospital	Attachment	Yes	Yes	The ward	48	4	3	4	2	3	2	3	2	2	2	2	2	3	3	4	1	3	2	2	38	1	0	0	0	0	0	0	1	0
27	Male	Omdurman	Single	9	No	No	Yes	Infected	Infected	Not tested	Doctor	Medium	1	Omdurman Teaching Hospital	Contracts: appointed by the hospital	No	Yes	The ward	72	4	3	4	2	4	1	2	1	2	2	2	2	2	2	3	2	2	2	3	34	0	0	0	0	0	0	0	0	1
24	Male	Omdurman	Single	8	Yes	No	No	Infected	None	Tested positive	Doctor	Low	1	AlNaw Teaching Hospital	Attachment	No	No	The ward	12	2	3	3	3	2	2	2	4	2	3	1	1	3	1	2	3	2	2	2	35	1	0	0	0	0	0	0	0	1
23	Female	Bahari	Engaged	0	Yes	No	No	Infected and died	Infected and died	Tested positive	Nurse	Medium	2	Bahri Hospital	Contracts: appointed by the hospital	Yes	Yes	The ward	48	4	5	5	1	1	4	1	3	4	4	1	1	4	1	1	4	1	2	2	35	1	0	1	0	0	0	0	0	0
28	Female	Khartoum	Single	6	No	No	No	Infected	Infected	Not tested	Doctor	Medium	1	AlShaab Hospital	Contracts: appointed by the hospital	Yes	No	The ward	24	2	2	3	1	2	2	2	3	2	1	2	3	4	1	1	4	4	2	2	36	1	0	0	0	1	0	0	0	0
25	Female	Omdurman	Widowed	6	Yes	No	No	None	Infected and died	Tested positive	Doctor	Low	1	AlNaw Teaching Hospital	Compulsory service	No	No	The ward	12	3	4	5	3	1	1	1	3	2	4	1	3	1	4	2	2	3	3	2	36	1	0	0	0	0	0	1	0	0
31	Male	Khartoum	Single	11	Yes	Yes	No	Infected	Infected	Tested positive	Nurse	Medium	1	Jebra Isolation center	Appointed by the Ministry of Health	No	Yes	The ward	24	1	4	5	1	1	3	1	1	2	2	1	2	3	1	1	2	1	2	1	25	0	0	0	0	1	0	0	0	0
28	Female	Khartoum	Single	5	No	No	No	Infected	Infected	Tested negative	Doctor	Medium	2	Jebra Isolation center	Contracts: appointed by the hospital	Yes	Yes	ICU	72	5	3	3	1	2	3	2	2	2	2	2	2	4	2	1	3	3	1	2	34	0	0	0	0	0	0	1	0	0
24	Female	Khartoum	Single	8	Yes	No	No	Infected and died	Infected	Tested negative	Nurse	Medium	1	Jebra Isolation center	Contracts: appointed by the hospital	No	No	ICU	48	3	3	3	2	1	2	1	2	2	2	1	1	4	1	1	3	2	2	2	29	0	0	0	0	1	0	0	0	1
28	Female	Omdurman	Widowed	4	No	No	Yes	Infected	None	Tested positive	Nurse	Low	3	AlNaw Teaching Hospital	Contracts: appointed by the hospital	No	No	ICU	12	3	3	3	4	1	4	3	2	2	2	2	3	2	2	2	2	1	3	3	38	1	0	0	0	0	0	1	0	0
23	Female	Omdurman	Single	7	No	No	No	Infected and died	Infected and died	Not tested	Nurse	Medium	2	AlShaab Hospital	Contracts: appointed by the hospital	Yes	Yes	The ward	48	4	3	5	3	2	4	4	1	2	1	1	3	2	2	1	2	1	1	1	31	0	1	0	0	0	0	0	0	1
26	Female	Khartoum	Single	5	Yes	No	No	Infected	Infected	Not tested	Doctor	Medium	1	AlShaab Hospital	Appointed by the Ministry of Health	No	Yes	The ward	72	1	3	5	1	1	1	3	1	4	1	4	1	1	1	1	4	4	4	4	36	1	0	0	0	1	0	0	0	0
26	Male	Khartoum	Single	5	No	Yes	No	Infected	Infected	Tested positive	Doctor	Low	1	AlShaab Hospital	Contracts: appointed by the hospital	Yes	No	The ward	24	1	4	2	2	1	2	2	1	3	3	4	3	3	3	1	3	1	1	2	35	1	1	1	0	0	0	0	1	0
22	Male	Omdurman	Engaged	7	No	No	No	Infected and died	Infected	Tested positive	Nurse	Low	3	AlShaab Hospital	Contracts: appointed by the hospital	Yes	Yes	The ward	60	1	3	5	1	1	1	1	1	4	3	2	3	2	1	1	4	3	1	3	32	0	0	0	1	1	0	0	0	1
23	Female	Khartoum	Single	9	No	No	No	Infected	Infected	Not tested	Nurse	Medium	1	AlShaab Hospital	Appointed by the Ministry of Health	Yes	No	The ward	36	4	2	5	1	4	1	3	1	1	1	4	3	2	4	3	1	2	1	2	34	0	0	0	0	0	0	1	0	0
31	Male	Khartoum	Single	12	Yes	Yes	No	Infected	Infected	Tested negative	Nurse	Medium	2	Jebra Isolation center	Appointed by the Ministry of Health	Yes	Yes	The ward	24	2	2	4	1	1	2	2	1	3	1	2	3	2	2	1	2	1	2	1	27	0	1	0	0	0	0	1	0	0
32	Male	Khartoum	Single	6	No	No	No	None	Infected and died	Tested negative	Nurse	Medium	1	Jebra Isolation center	Contracts: appointed by the hospital	Yes	Yes	ICU	48	1	2	5	1	1	4	1	2	1	1	1	1	4	2	1	4	1	2	3	30	0	0	1	0	1	0	1	1	1
39	Male	Omdurman	Single	2	No	No	No	Infected	Infected	Tested positive	Nurse	Medium	1	Jebra Isolation center	Contracts: appointed by the hospital	Yes	Yes	ICU	48	3	2	4	1	1	2	1	2	2	1	2	3	3	2	2	2	1	1	2	28	0	0	0	0	0	0	1	0	0
24	Female	Khartoum	Single	6	Yes	No	No	Infected and died	Infected and died	Tested negative	Nurse	Medium	1	Jebra Isolation center	Contracts: appointed by the hospital	No	No	ICU	48	3	3	3	2	1	2	2	2	3	1	2	2	3	1	1	3	2	2	2	31	0	0	1	0	0	0	1	0	0
27	Male	Omdurman	Single	5	No	No	No	None	None	Tested positive	Nurse	Medium	6	Omdurman Teaching Hospital	Contracts: appointed by the hospital	Yes	Yes	The ward	12	3	1	5	1	4	4	1	1	4	1	4	1	1	4	1	4	1	1	1	34	0	1	0	0	0	0	1	1	0
27	Male	Bahari	Single	9	No	No	No	None	Infected	Tested negative	Nurse	Medium	3	Omdurman Teaching Hospital	Contracts: appointed by the hospital	Yes	Yes	ICU	72	3	4	5	1	2	4	3	1	2	1	2	1	2	4	4	3	2	3	1	36	1	1	0	0	0	0	0	0	0
24	Female	Omdurman	Engaged	7	Yes	No	No	Infected	Infected	Not tested	Nurse	Medium	3	Omdurman Teaching Hospital	Contracts: appointed by the hospital	Yes	Yes	The ward	72	4	2	5	1	2	3	3	1	3	2	1	3	1	3	2	3	2	2	2	34	0	0	1	0	0	0	0	1	1
40	Female	Khartoum	Married	2	No	Yes	No	Infected	Infected	Tested negative	Nurse	Medium	15	Omdurman Teaching Hospital	Contracts: appointed by the hospital	Yes	No	The ward	40	3	3	4	2	1	3	1	3	1	1	4	1	2	4	1	3	2	2	1	32	0	0	1	0	1	0	1	1	0
25	Female	Omdurman	Single	7	No	No	No	Infected	None	Tested positive	Nurse	Medium	3	AlNaw Teaching Hospital	Contracts: appointed by the hospital	Yes	No	ICU	48	4	1	5	1	1	4	1	1	1	1	4	1	4	1	1	1	1	1	1	25	0	0	1	0	0	0	0	0	0
29	Female	Omdurman	Married	0	Yes	No	No	None	Infected	Not tested	Nurse	Medium	4	Omdurman Teaching Hospital	Contracts: appointed by the hospital	Yes	Yes	ICU	36	1	1	4	1	2	4	1	4	4	1	4	3	2	4	4	1	1	1	1	38	1	0	1	0	0	0	0	1	0
24	Male	Omdurman	Single	7	No	No	No	None	Infected	Not tested	Nurse	Medium	2	Omdurman Teaching Hospital	Contracts: appointed by the hospital	Yes	No	The ward	72	3	1	5	1	4	3	3	1	4	1	3	4	3	3	1	3	2	2	2	40	1	0	0	1	0	0	0	0	0
26	Male	Bahari	Single	7	No	No	No	None	Infected	Not tested	Nurse	Low	1	Omdurman Teaching Hospital	Contracts: appointed by the hospital	Yes	No	ICU	24	2	5	2	1	2	2	1	4	1	2	2	1	4	1	1	4	2	2	4	34	0	1	0	1	0	0	1	0	1
26	Male	Omdurman	Single	11	Yes	No	No	Infected	Infected	Not tested	Nurse	Low	1	Omdurman Teaching Hospital	Contracts: appointed by the hospital	No	No	ICU	36	3	3	2	2	2	3	3	1	2	1	2	2	3	3	2	3	1	1	2	33	0	0	0	0	0	0	0	1	0
24	Male	Omdurman	Engaged	8	No	No	No	None	Infected	Not tested	Nurse	Medium	1	Omdurman Teaching Hospital	Contracts: appointed by the hospital	No	Yes	The ward	36	3	2	4	1	2	3	3	1	4	1	1	1	3	2	2	1	1	1	3	30	0	0	0	0	0	0	1	0	0
26	Female	Omdurman	Single	7	No	No	No	None	Infected	Not tested	Nurse	Medium	2	Omdurman Teaching Hospital	Contracts: appointed by the hospital	No	No	The ward	36	2	1	5	1	2	3	3	1	1	1	3	3	3	1	2	1	1	1	1	28	0	0	1	0	1	0	1	1	1
23	Female	Omdurman	Engaged	5	Yes	No	No	Infected	Infected	Not tested	Nurse	Medium	1	Omdurman Teaching Hospital	Attachment	Yes	Yes	ICU	32	1	3	3	2	1	3	1	3	2	3	1	2	2	3	1	2	3	2	3	34	0	0	0	0	0	0	0	1	1
24	Male	Khartoum	Single	11	No	No	No	None	Infected	Not tested	Nurse	Low	1	AlShaab Hospital	Contracts: appointed by the hospital	Yes	Yes	The ward	72	2	2	4	2	1	2	2	1	4	2	3	2	2	2	2	3	2	2	2	34	0	1	0	1	0	0	0	0	0
23	Male	Khartoum	Single	6	No	No	No	None	None	Tested negative	Nurse	Medium	1	AlShaab Hospital	Contracts: appointed by the hospital	Yes	Yes	The ward	48	1	3	5	1	2	4	2	2	3	1	2	3	2	2	2	3	2	2	2	35	1	1	1	0	1	0	0	1	0
23	Female	Khartoum	Single	9	Yes	No	No	None	Infected	Tested negative	Nurse	Medium	1	AlShaab Hospital	Appointed by the Ministry of Health	Yes	Yes	The ward	48	3	4	4	3	1	1	1	2	2	2	1	2	4	1	1	2	2	2	3	30	0	0	0	0	1	0	1	0	0
26	Male	Omdurman	Single	8	No	No	No	None	Infected	Not tested	Nurse	Low	1	Omdurman Teaching Hospital	Contracts: appointed by the hospital	No	Yes	The ward	84	1	2	4	1	3	4	2	1	3	1	2	2	4	2	1	1	1	2	2	32	0	0	1	0	1	0	1	1	0
27	Male	Omdurman	Single	7	No	No	No	Infected	Infected	Tested negative	Doctor	Low	2	AlShaab Hospital	Contracts: appointed by the hospital	Yes	Yes	The ward	24	3	5	2	2	3	2	3	2	2	2	2	2	3	3	3	3	3	3	2	40	1	1	1	1	0	0	1	0	0
27	Male	Bahari	Single	7	Yes	No	No	Infected	Infected	Not tested	Doctor	Low	1	Omdurman Teaching Hospital	Contracts: appointed by the hospital	Yes	No	ICU	48	3	3	1	3	1	1	1	3	1	4	1	1	3	2	2	4	2	2	3	34	0	0	1	0	0	0	0	0	1
24	Male	Omdurman	Single	6	No	No	No	None	Infected	Tested negative	Nurse	Medium	2	AlShaab Hospital	Contracts: appointed by the hospital	No	Yes	The ward	24	5	1	5	1	1	4	1	1	1	1	4	4	1	1	1	1	1	1	4	28	0	1	0	0	0	0	0	0	0
24	Male	Khartoum	Single	8	Yes	No	No	Infected	None	Tested positive	Nurse	Medium	2	AlShaab Hospital	Contracts: appointed by the hospital	Yes	Yes	The ward	48	2	1	5	2	2	2	2	1	2	1	2	2	2	3	2	2	2	3	2	32	0	0	0	1	0	0	0	0	0
26	Female	Omdurman	Single	4	Yes	No	No	Infected and died	Infected	Not tested	Doctor	Low	1	AlShaab Hospital	Contracts: appointed by the hospital	No	Yes	The ward	24	2	4	4	4	1	1	3	3	2	2	1	1	4	1	1	1	1	1	1	28	0	0	0	0	0	0	0	1	0
24	Male	Khartoum	Single	5	Yes	No	No	Infected	Infected	Not tested	Nurse	Low	1	AlShaab Hospital	Contracts: appointed by the hospital	Yes	Yes	The ward	32	2	3	5	1	2	3	2	1	3	1	2	1	1	3	2	3	2	1	1	29	0	0	0	0	1	0	1	1	0
26	Male	Khartoum	Single	12	No	No	No	None	Infected	Not tested	Nurse	Low	1	Jebra Isolation center	Contracts: appointed by the hospital	Yes	Yes	ICU	96	3	2	4	2	1	2	1	3	1	2	1	1	4	1	1	4	3	3	2	32	0	0	0	0	0	0	0	0	1
24	Female	Omdurman	Engaged	8	Yes	No	No	None	Infected	Tested positive	Nurse	Medium	1	Jebra Isolation center	Compulsory service	No	Yes	The ward	74	1	1	5	1	2	4	2	2	2	1	3	2	2	2	2	3	2	3	2	35	1	1	1	0	0	0	1	1	0
23	Female	Omdurman	Single	5	Yes	No	No	Infected and died	Infected and died	Not tested	Nurse	Medium	1	Omdurman Teaching Hospital	Contracts: appointed by the hospital	Yes	No	ICU	1	4	2	4	3	1	3	1	2	3	3	4	2	4	4	1	2	1	1	2	37	1	0	1	0	0	0	1	0	0
25	Female	Omdurman	Single	6	No	No	No	None	Infected	Tested negative	Nurse	Low	2	Omdurman Teaching Hospital	Contracts: appointed by the hospital	Yes	No	ICU	48	2	1	2	1	1	1	1	1	1	1	2	2	2	2	2	2	2	2	2	25	0	1	0	0	0	0	0	0	0
26	Female	Khartoum	Single	7	Yes	No	No	None	Infected	Not tested	Doctor	Medium	1	Bahri Hospital	Contracts: appointed by the hospital	No	Yes	The ward	24	3	4	3	3	2	3	3	1	2	1	1	3	3	2	2	2	2	1	1	32	0	0	1	0	0	0	0	0	0
22	Female	Omdurman	Single	7	Yes	No	No	None	Infected	Tested negative	Nurse	Medium	3	Bahri Hospital	Contracts: appointed by the hospital	Yes	Yes	The ward	48	3	1	5	1	2	4	4	3	1	1	3	3	2	4	2	3	1	1	2	37	1	0	1	0	0	0	0	0	0
29	Male	Omdurman	Single	8	No	No	No	None	None	Not tested	Nurse	Low	1	Omdurman Teaching Hospital	Appointed by the Ministry of Health	No	No	The ward	12	1	2	4	2	3	3	3	1	2	2	3	2	1	3	3	3	1	3	2	37	1	0	1	0	0	0	1	1	0
25	Female	Omdurman	Single	10	No	No	No	Infected	Infected	Tested negative	Nurse	Medium	3	Omdurman Teaching Hospital	Contracts: appointed by the hospital	Yes	Yes	ICU	48	3	2	3	2	3	2	2	2	2	3	2	2	3	3	2	3	2	2	3	38	1	1	1	0	0	0	0	0	0
25	Female	Omdurman	Single	10	Yes	No	No	Infected	Infected	Tested negative	Nurse	Medium	4	Jebra Isolation center	Contracts: appointed by the hospital	Yes	Yes	ICU	72	1	3	4	2	1	2	1	2	1	2	2	2	3	2	2	2	2	3	3	32	0	0	0	0	0	0	1	0	0
20	Male	Omdurman	Single	10	No	No	No	None	None	Not tested	Nurse	Medium	1	Omdurman Teaching Hospital	Contracts: appointed by the hospital	No	No	The ward	36	5	1	5	1	4	4	4	1	4	1	4	1	1	4	4	4	1	1	1	40	1	1	0	0	0	0	0	0	0
29	Male	Khartoum	Single	7	No	No	No	None	Infected	Tested negative	Doctor	Medium	2	Bahri Hospital	Contracts: appointed by the hospital	Yes	Yes	The ward	48	4	1	3	2	1	1	3	2	2	2	3	2	4	2	1	4	2	2	1	34	0	1	0	0	0	0	0	0	0
40	Male	Omdurman	Married	6	Yes	No	No	None	Infected	Not tested	Nurse	Low	17	Omdurman Teaching Hospital	Attachment	No	Yes	The ward	36	1	3	5	2	1	2	2	1	1	1	3	2	3	3	2	1	2	2	2	30	0	0	0	1	0	0	0	0	0
25	Female	Omdurman	Single	9	No	No	No	None	None	Tested negative	Nurse	Medium	2	Omdurman Teaching Hospital	Contracts: appointed by the hospital	No	No	The ward	36	3	3	4	2	2	3	2	3	3	2	3	3	2	2	2	2	2	3	3	39	1	0	0	0	0	0	1	0	0
24	Male	Khartoum	Single	7	No	No	No	Infected	Infected	Tested negative	Nurse	Low	1	Omdurman Teaching Hospital	Contracts: appointed by the hospital	Yes	Yes	The ward	72	2	2	4	2	2	2	1	2	2	2	2	2	3	2	1	3	1	1	2	30	0	0	0	0	1	0	0	0	0
27	Male	Omdurman	Married	2	No	No	No	None	None	Tested positive	Nurse	Medium	4	Omdurman Teaching Hospital	Appointed by the Ministry of Health	Yes	Yes	ICU	72	4	2	3	2	3	4	3	1	4	3	3	4	2	3	2	1	1	4	2	42	1	1	0	0	0	0	0	0	0
27	Male	Omdurman	Married	2	No	No	No	None	None	Tested positive	Nurse	Medium	4	Omdurman Teaching Hospital	Appointed by the Ministry of Health	Yes	Yes	ICU	72	4	2	3	2	3	4	3	1	4	3	3	4	2	3	2	1	1	4	2	42	1	1	0	0	0	0	0	0	0
26	Female	Khartoum	Engaged	6	No	No	No	None	Infected	Not tested	Doctor	Low	2	Omdurman Teaching Hospital	Contracts: appointed by the hospital	No	Yes	ICU	24	1	1	5	3	3	4	1	1	4	1	2	2	4	1	1	3	1	1	1	33	0	0	1	0	0	0	1	1	0
25	Male	Omdurman	Single	6	No	No	No	None	Infected	Not tested	Doctor	Low	1	Omdurman Teaching Hospital	Contracts: appointed by the hospital	Yes	No	ICU	24	5	4	2	3	2	2	3	2	1	2	3	1	2	1	2	3	2	1	3	33	0	0	1	0	0	0	0	1	1
27	Female	Khartoum	Engaged	5	Yes	No	No	None	Infected	Not tested	Doctor	Medium	5	Omdurman Teaching Hospital	Contracts: appointed by the hospital	No	No	ICU	48	1	3	5	1	1	2	1	2	2	1	3	1	4	2	1	2	1	2	2	28	0	1	1	0	0	0	1	1	0
26	Female	Omdurman	Single	10	Yes	No	No	None	Infected	Tested negative	Doctor	Low	1	Omdurman Teaching Hospital	Appointed by the Ministry of Health	No	No	ICU	24	1	4	4	2	2	2	2	2	3	2	3	2	3	3	1	3	2	3	1	36	1	0	0	0	0	0	1	0	0
32	Male	Omdurman	Married	2	No	No	No	None	Infected	Not tested	Nurse	Medium	2	Omdurman Teaching Hospital	Contracts: appointed by the hospital	No	Yes	ICU	84	5	1	4	2	1	3	1	2	4	1	2	3	4	2	3	1	2	1	3	35	1	1	0	0	0	0	1	0	0
23	Female	Omdurman	Single	10	No	No	No	None	Infected	Tested negative	Nurse	Medium	1	Omdurman Teaching Hospital	Contracts: appointed by the hospital	No	Yes	ICU	18	2	2	4	2	2	2	2	2	2	2	2	3	3	2	2	3	2	3	2	36	1	0	0	0	0	0	1	0	0
27	Female	Omdurman	Single	6	Yes	No	No	Infected	Infected	Tested positive	Doctor	Low	1	Omdurman Teaching Hospital	Contracts: appointed by the hospital	No	No	ICU	24	1	3	3	3	1	2	1	2	2	3	1	2	4	1	1	2	2	2	3	32	0	0	1	0	0	0	1	0	1
30	Male	Khartoum	Married	3	Yes	No	No	Infected and died	Infected and died	Tested positive	Doctor	Medium	3	Omdurman Teaching Hospital	Contracts: appointed by the hospital	Yes	Yes	The ward	72	1	1	3	1	1	2	2	2	1	1	2	2	3	3	3	3	3	3	3	35	1	0	0	0	0	0	1	0	0
25	Female	Omdurman	Engaged	7	No	No	No	Infected	Infected	Tested negative	Nurse	Low	4	Omdurman Teaching Hospital	Contracts: appointed by the hospital	No	No	ICU	12	3	3	3	2	2	2	2	2	2	2	2	2	3	2	3	1	2	2	2	33	0	1	0	0	0	0	0	0	0
23	Female	Khartoum	Single	7	No	No	No	None	Infected	Tested negative	Nurse	Low	3	Jebra Isolation center	Contracts: appointed by the hospital	Yes	Yes	ICU	48	1	2	4	1	1	2	1	2	2	1	4	1	4	1	1	3	2	2	1	29	0	0	0	0	0	0	1	0	0
23	Male	Omdurman	Single	7	No	No	No	None	Infected	Tested positive	Nurse	Low	3	Omdurman Teaching Hospital	Attachment	Yes	Yes	The ward	36	1	3	4	1	1	3	1	1	1	2	1	1	3	1	1	2	1	3	3	26	0	1	0	0	0	0	0	0	0
25	Male	Omdurman	Single	5	Yes	No	No	Infected and died	Infected	Tested positive	Doctor	Medium	1	Omdurman Teaching Hospital	Contracts: appointed by the hospital	Yes	Yes	ICU	48	5	3	4	1	1	2	1	2	1	2	2	1	2	2	2	3	2	2	3	29	0	0	0	0	0	0	1	0	1
28	Male	Omdurman	Single	5	Yes	No	No	Infected	Infected	Not tested	Doctor	Low	0	Omdurman Teaching Hospital	Contracts: appointed by the hospital	No	No	ICU	24	3	2	4	2	2	3	1	2	4	1	3	1	2	3	1	2	2	2	3	34	0	0	0	0	0	0	0	0	1
24	Male	Khartoum	Single	7	No	No	No	None	Infected	Not tested	Nurse	Low	1	Jebra Isolation center	Contracts: appointed by the hospital	Yes	Yes	ICU	72	3	2	4	3	2	2	2	2	2	2	3	2	2	3	2	3	2	2	2	36	1	0	1	0	0	0	0	0	0
37	Male	Omdurman	Widowed	3	Yes	No	No	Infected	Infected	Tested positive	Nurse	Low	18	AlNaw Teaching Hospital	Contracts: appointed by the hospital	Yes	No	The ward	40	3	2	5	2	2	3	1	2	3	1	2	2	1	3	3	1	1	1	1	29	0	1	1	0	1	0	1	1	0
26	Female	Omdurman	Engaged	7	Yes	Yes	No	None	Infected and died	Tested negative	Nurse	Medium	3	AlNaw Teaching Hospital	Appointed by the Ministry of Health	Yes	Yes	The ward	18	2	4	1	1	1	1	1	1	1	1	1	1	4	2	1	3	1	2	2	24	0	0	1	0	1	0	1	0	0
24	Female	Omdurman	Single	8	No	No	No	None	Infected	Not tested	Nurse	Medium	2	AlNaw Teaching Hospital	Contracts: appointed by the hospital	Yes	Yes	The ward	36	2	4	4	1	1	4	1	1	4	1	1	4	4	1	1	3	1	1	1	30	0	0	0	0	1	0	0	1	0
24	Female	Omdurman	Single	8	No	No	No	None	Infected	Not tested	Nurse	Medium	2	AlNaw Teaching Hospital	Contracts: appointed by the hospital	Yes	Yes	The ward	36	2	4	4	1	1	4	1	1	4	1	1	4	4	1	1	3	1	1	1	30	0	0	0	0	1	0	0	1	0
23	Female	Omdurman	Single	8	Yes	No	No	Infected	Infected	Not tested	Nurse	Low	1	Omdurman Teaching Hospital	Contracts: appointed by the hospital	No	Yes	ICU	32	1	3	5	1	1	4	1	4	1	1	1	1	4	1	1	1	1	1	3	27	0	0	0	0	0	0	1	0	0
29	Male	Omdurman	Single	8	Yes	No	No	Infected	Infected	Not tested	Doctor	Low	1	AlNaw Teaching Hospital	Contracts: appointed by the hospital	Yes	Yes	The ward	24	3	4	3	4	1	4	1	1	1	1	4	1	4	1	1	3	1	2	4	34	0	1	1	0	0	0	1	1	1
26	Male	Omdurman	Married	2	No	No	No	Infected and died	Infected	Tested positive	Doctor	Low	1	AlNaw Teaching Hospital	Appointed by the Ministry of Health	No	Yes	The ward	24	3	3	4	2	3	3	2	2	3	2	3	3	2	3	2	3	2	2	2	39	1	0	0	1	0	0	0	0	0
27	Female	Omdurman	Single	6	Yes	No	No	Infected	Infected	Not tested	Doctor	Low	1	AlNaw Teaching Hospital	Contracts: appointed by the hospital	No	Yes	The ward	24	2	4	4	2	2	1	1	3	3	2	2	1	3	2	1	4	1	2	3	33	0	0	0	0	0	0	1	1	0
28	Male	Omdurman	Single	5	No	No	No	None	None	Not tested	Nurse	Medium	6	Omdurman Teaching Hospital	Contracts: appointed by the hospital	No	No	ICU	24	3	2	5	1	1	4	1	1	1	1	1	1	1	1	1	1	1	1	1	19	0	1	0	0	0	0	0	0	0
26	Male	Omdurman	Single	11	No	No	No	None	None	Tested negative	Nurse	Medium	6	AlNaw Teaching Hospital	Appointed by the Ministry of Health	Yes	Yes	The ward	72	4	3	4	3	4	4	4	1	4	1	4	2	1	4	2	4	1	4	1	44	1	0	0	0	0	0	1	0	0
26	Female	Omdurman	Single	7	No	No	No	Infected and died	Infected	Tested negative	Doctor	Medium	1	AlNaw Teaching Hospital	Contracts: appointed by the hospital	Yes	Yes	The ward	24	3	2	5	2	3	3	1	2	3	2	3	1	3	2	2	4	1	1	2	35	1	0	1	0	0	0	0	0	0
29	Male	Omdurman	Single	6	Yes	No	No	Infected and died	Infected	Tested positive	Nurse	Medium	3	AlNaw Teaching Hospital	Contracts: appointed by the hospital	Yes	No	The ward	24	1	1	5	2	2	4	3	1	2	1	4	4	1	3	1	2	1	1	1	33	0	1	1	1	0	0	0	0	0
28	Female	Khartoum	Single	6	Yes	No	No	Infected	Infected	Tested positive	Doctor	Low	1	Omdurman Teaching Hospital	Contracts: appointed by the hospital	Yes	Yes	ICU	24	3	5	3	3	2	1	1	3	3	2	2	1	4	1	1	3	2	3	3	35	1	0	1	0	0	0	0	0	0
25	Male	Omdurman	Engaged	7	No	Yes	No	Infected	Infected	Tested positive	Doctor	Medium	2	Omdurman Teaching Hospital	Contracts: appointed by the hospital	Yes	Yes	ICU	24	3	4	3	2	1	2	1	2	2	2	2	2	3	3	1	2	2	3	2	32	0	0	0	1	0	0	0	0	0
34	Male	Khartoum	Engaged	18	Yes	No	No	Infected	Infected	Not tested	Doctor	Low	3	Omdurman Teaching Hospital	Contracts: appointed by the hospital	No	Yes	The ward	24	2	3	4	2	2	2	3	2	2	2	2	2	4	2	1	2	2	2	2	34	0	1	1	0	0	0	0	0	0
23	Male	Omdurman	Single	7	No	No	No	None	Infected	Tested negative	Nurse	Low	1	Omdurman Teaching Hospital	Appointed by the Ministry of Health	No	Yes	The ward	72	5	1	5	2	4	4	4	1	4	1	1	3	3	4	3	1	2	2	1	40	1	0	0	1	0	0	0	0	0
22	Female	Khartoum	Engaged	5	Yes	No	No	None	None	Not tested	Nurse	Medium	1	Jebra Isolation center	Compulsory service	No	No	The ward	40	3	1	4	2	1	1	3	1	1	1	3	3	1	3	1	3	1	3	2	30	0	0	0	0	0	0	1	0	0
26	Female	Omdurman	Single	7	Yes	No	No	Infected and died	Infected	Not tested	Doctor	Low	1	Omdurman Teaching Hospital	Attachment	No	No	ICU	24	1	1	4	1	2	3	1	1	3	1	2	2	3	2	1	2	2	2	2	30	0	0	0	0	0	0	0	1	1
23	Female	Omdurman	Single	10	Yes	No	No	Infected	Infected	Not tested	Nurse	Low	1	Omdurman Teaching Hospital	Compulsory service	No	No	The ward	72	1	5	4	2	2	3	1	3	2	2	2	3	3	2	2	1	2	2	2	34	0	0	0	0	0	0	0	1	1
26	Male	Omdurman	Married	2	Yes	No	No	None	Infected	Tested negative	Nurse	Low	1	Jebra Isolation center	Contracts: appointed by the hospital	No	Yes	The ward	72	3	3	5	2	3	4	1	1	4	1	4	4	4	2	1	1	1	2	2	37	1	0	0	0	0	0	1	1	1
28	Male	Omdurman	Single	9	No	No	No	None	None	Not tested	Nurse	Low	12	Omdurman Teaching Hospital	Contracts: appointed by the hospital	No	Yes	ICU	48	3	1	3	1	2	4	4	1	3	1	3	1	2	4	1	4	1	3	1	36	1	1	0	0	0	0	0	0	0
29	Male	Khartoum	Single	6	No	No	No	None	Infected	Tested negative	Nurse	Low	7	Jebra Isolation center	Contracts: appointed by the hospital	Yes	Yes	ICU	48	3	2	5	2	2	2	2	1	2	3	4	1	4	4	1	4	1	1	1	35	1	1	0	0	0	0	1	0	0
28	Male	Khartoum	Single	6	No	No	No	Infected	Infected	Tested positive	Nurse	Medium	6	Jebra Isolation center	Contracts: appointed by the hospital	No	Yes	ICU	48	2	1	3	3	1	1	1	1	2	2	4	1	2	2	1	4	1	1	2	29	0	0	0	0	0	0	0	0	1
24	Male	Bahari	Single	7	No	No	No	Infected	Infected	Tested negative	Nurse	Medium	2	Jebra Isolation center	Appointed by the Ministry of Health	Yes	Yes	ICU	72	1	1	4	1	2	3	1	1	3	1	2	1	3	3	1	1	1	2	1	27	0	0	1	0	0	0	0	0	0
25	Female	Omdurman	Single	4	No	No	No	Infected	Infected	Not tested	Nurse	Medium	2	Omdurman Teaching Hospital	Contracts: appointed by the hospital	No	No	The ward	24	2	3	5	3	3	3	2	1	2	3	3	1	3	3	3	3	3	3	3	42	1	0	1	0	0	0	0	0	0
28	Female	Khartoum	Single	7	No	No	No	Infected	Infected	Tested positive	Doctor	Medium	3	AlShaab Hospital	Appointed by the Ministry of Health	Yes	Yes	The ward	48	3	3	4	2	2	3	1	2	4	1	4	2	4	3	2	4	2	3	2	41	1	0	1	0	0	0	0	0	0
29	Male	Bahari	Single	5	No	No	No	None	None	Tested negative	Doctor	Low	5	Bahri Hospital	Contracts: appointed by the hospital	Yes	Yes	The ward	48	3	1	4	1	4	1	4	2	4	1	1	1	3	1	1	4	1	2	1	32	0	1	1	0	0	0	1	0	0
25	Male	Omdurman	Single	13	No	No	No	Infected	Infected	Tested negative	Doctor	Low	2	Jebra Isolation center	Compulsory service	Yes	Yes	ICU	72	1	1	1	1	2	2	2	3	1	1	1	1	1	1	1	2	1	1	1	22	0	0	1	1	0	0	0	0	0
24	Male	Khartoum	Single	6	Yes	No	No	Infected and died	Infected	Tested positive	Doctor	Medium	4	Bahri Hospital	Attachment	Yes	Yes	The ward	48	4	4	4	1	1	1	1	3	1	1	1	1	4	2	1	3	1	2	3	27	0	0	0	0	0	0	1	0	0
22	Female	Omdurman	Engaged	7	Yes	No	No	Infected and died	Infected	Tested positive	Nurse	Medium	1	Bahri Hospital	Appointed by the Ministry of Health	Yes	No	The ward	48	1	2	4	1	2	1	1	2	2	2	1	1	4	1	1	3	1	2	4	29	0	0	1	0	1	0	1	0	0
22	Male	Khartoum	Single	5	Yes	No	No	None	Infected	Not tested	Nurse	Medium	2	Bahri Hospital	Contracts: appointed by the hospital	Yes	Yes	The ward	24	4	1	5	4	3	4	4	4	4	1	1	2	4	4	1	1	1	4	1	43	1	1	1	0	1	0	1	1	0
24	Male	Omdurman	Single	5	No	No	No	None	Infected	Tested positive	Nurse	Medium	2	Bahri Hospital	Contracts: appointed by the hospital	Yes	Yes	The ward	72	3	1	4	2	3	3	2	2	2	2	3	2	2	3	3	3	3	3	3	41	1	1	1	0	0	0	0	1	0
22	Female	Omdurman	Single	7	No	No	No	Infected	Infected	Tested negative	Nurse	Medium	3	Bahri Hospital	Contracts: appointed by the hospital	Yes	Yes	The ward	72	3	2	5	1	2	4	1	1	2	2	2	2	2	3	2	3	2	2	2	33	0	1	1	0	0	0	1	0	0
25	Male	Khartoum	Single	6	Yes	Yes	No	Infected and died	Infected	Not tested	Nurse	Low	2	Jebra Isolation center	Contracts: appointed by the hospital	Yes	Yes	The ward	46	1	2	1	1	1	2	1	2	2	2	1	1	3	2	1	2	3	3	2	29	0	1	0	1	0	0	1	0	0
26	Male	Bahari	Single	4	Yes	No	No	Infected	Infected	Tested negative	Nurse	Medium	3	Bahri Hospital	Compulsory service	Yes	Yes	The ward	48	1	1	5	3	1	2	1	1	2	1	4	3	2	3	1	1	1	4	2	32	0	1	0	0	0	0	0	0	0
27	Female	Omdurman	Single	7	Yes	No	No	None	None	Tested negative	Nurse	Low	3	Omdurman Teaching Hospital	Contracts: appointed by the hospital	Yes	Yes	The ward	72	5	3	5	2	2	4	1	1	1	1	4	2	3	3	2	2	2	2	2	34	0	0	0	0	0	0	1	0	0
27	Male	Khartoum	Single	9	No	No	No	None	None	Not tested	Nurse	Low	1	Jebra Isolation center	Contracts: appointed by the hospital	No	Yes	ICU	48	1	2	5	3	1	1	1	3	1	4	1	4	4	1	1	4	4	4	4	41	1	0	1	1	0	0	1	0	0
23	Female	Khartoum	Single	4	No	No	No	None	Infected	Tested negative	Nurse	Medium	2	Jebra Isolation center	Contracts: appointed by the hospital	No	No	ICU	48	2	2	3	2	1	2	1	2	4	1	2	2	4	2	1	2	1	1	1	29	0	0	0	0	0	0	1	0	0
26	Female	Khartoum	Single	10	No	No	No	None	Infected	Not tested	Nurse	Low	4	Jebra Isolation center	Contracts: appointed by the hospital	Yes	No	ICU	40	3	3	2	2	1	2	2	2	2	2	1	1	3	2	1	3	2	2	2	30	0	1	1	0	0	0	0	0	1
30	Male	Khartoum	Single	6	No	No	No	Infected	Infected	Tested negative	Nurse	Low	3	Jebra Isolation center	Contracts: appointed by the hospital	Yes	No	The ward	48	3	3	5	2	4	4	3	1	2	2	3	1	3	2	2	3	2	2	2	38	1	1	0	0	0	0	1	1	0
27	Female	Omdurman	Single	6	Yes	No	No	None	None	Tested negative	Nurse	Low	27	Omdurman Teaching Hospital	Contracts: appointed by the hospital	Yes	Yes	The ward	72	2	2	5	2	2	1	1	1	4	1	3	3	1	3	2	2	2	2	2	32	0	0	0	0	0	0	1	0	0
26	Female	Khartoum	Single	7	No	No	No	None	Infected	Tested negative	Nurse	Low	1	Jebra Isolation center	Contracts: appointed by the hospital	No	No	ICU	72	3	3	1	4	1	1	2	4	2	3	1	1	1	1	1	1	2	2	2	29	0	0	1	0	0	0	1	1	0
32	Male	Khartoum	Single	8	No	No	No	None	Infected	Not tested	Doctor	Low	4	Omdurman Teaching Hospital	Contracts: appointed by the hospital	Yes	No	The ward	24	3	3	4	2	1	3	3	1	2	1	3	2	4	3	1	3	3	2	1	35	1	0	0	1	0	0	0	0	0
23	Female	Omdurman	Single	5	No	No	No	None	Infected	Not tested	Nurse	High	1	Omdurman Teaching Hospital	Contracts: appointed by the hospital	No	No	The ward	16	5	3	3	4	3	3	2	3	2	3	3	2	3	2	3	3	2	3	3	44	1	0	0	0	0	0	0	1	0
32	Male	Omdurman	Single	11	No	No	No	Infected and died	Infected	Tested negative	Nurse	Medium	5	Omdurman Teaching Hospital	Contracts: appointed by the hospital	Yes	Yes	ICU	48	1	1	5	1	1	1	1	1	2	1	1	1	4	1	1	2	1	1	2	22	0	1	0	0	0	0	0	0	0
25	Female	Omdurman	Single	8	No	No	No	None	None	Tested negative	Nurse	Medium	3	Omdurman Teaching Hospital	Contracts: appointed by the hospital	Yes	No	ICU	36	1	1	5	1	1	4	1	1	4	1	1	4	4	4	1	1	1	4	1	34	0	0	0	0	0	0	1	0	0
26	Male	Khartoum	Single	8	No	No	No	None	Infected	Not tested	Nurse	Low	1	Omdurman Teaching Hospital	Contracts: appointed by the hospital	No	Yes	ICU	36	1	2	5	1	2	3	3	2	1	2	1	1	3	1	2	1	1	1	2	27	0	1	0	0	1	0	0	0	0
41	Male	Omdurman	Married	5	No	Yes	No	None	Infected	Tested positive	Nurse	Low	20	Omdurman Teaching Hospital	Appointed by the Ministry of Health	Yes	Yes	The ward	68	1	2	2	2	1	2	1	2	1	2	1	2	3	3	1	2	2	2	1	28	0	0	1	0	0	0	0	0	0
25	Female	Khartoum	Single	9	No	No	No	Infected	Infected	Not tested	Nurse	Low	1	Jebra Isolation center	Contracts: appointed by the hospital	Yes	Yes	ICU	48	1	3	3	2	1	3	1	2	3	1	1	3	4	1	1	2	1	2	2	30	0	0	0	0	1	0	0	0	0
25	Male	Khartoum	Single	6	No	No	No	None	None	Not tested	Nurse	Medium	5	Jebra Isolation center	Contracts: appointed by the hospital	Yes	No	ICU	48	1	1	5	1	1	1	1	1	1	1	1	1	1	1	1	4	1	1	2	20	0	0	1	0	0	0	0	0	0
35	Male	Khartoum	Single	5	No	No	No	None	Infected	Tested negative	Nurse	Medium	12	Jebra Isolation center	Contracts: appointed by the hospital	Yes	Yes	ICU	48	1	2	5	1	1	4	1	1	1	1	2	1	4	2	1	2	2	2	3	29	0	0	1	0	1	0	1	1	0
25	Female	Omdurman	Single	6	No	No	No	Infected	Infected and died	Tested negative	Nurse	Low	2	Jebra Isolation center	Contracts: appointed by the hospital	No	Yes	ICU	48	3	3	4	1	1	1	2	1	4	3	4	1	4	1	1	1	3	3	3	34	0	0	1	0	1	0	1	0	0
25	Female	Khartoum	Single	5	No	No	No	Infected	Infected	Tested negative	Nurse	Low	1	Jebra Isolation center	Contracts: appointed by the hospital	No	No	ICU	25	2	2	4	1	2	3	3	3	3	3	3	2	4	2	2	2	2	3	2	40	1	0	0	0	0	0	0	0	1
35	Male	Omdurman	Married	7	No	No	No	None	Infected	Not tested	Nurse	Medium	2	Jebra Isolation center	Contracts: appointed by the hospital	No	No	The ward	48	2	2	3	2	2	2	2	2	3	2	3	2	3	3	3	3	1	3	2	38	1	1	0	0	1	0	1	0	0
24	Female	Khartoum	Single	6	Yes	No	No	Infected	Infected	Tested negative	Nurse	Medium	6	Jebra Isolation center	Contracts: appointed by the hospital	No	Yes	ICU	48	3	4	4	2	3	4	1	1	2	1	4	4	3	4	1	2	1	2	2	37	1	0	0	0	0	0	1	0	0
22	Female	Khartoum	Single	6	No	No	No	None	Infected	Tested negative	Nurse	Medium	1	Jebra Isolation center	Attachment	No	No	ICU	48	2	1	4	3	1	2	2	1	1	1	1	2	4	4	4	2	3	2	2	35	1	0	0	0	0	0	1	0	0
24	Female	Omdurman	Single	12	Yes	No	No	Infected	Infected	Not tested	Nurse	Medium	4	Omdurman Teaching Hospital	Appointed by the Ministry of Health	Yes	No	ICU	24	2	1	5	2	2	2	2	1	2	1	1	2	3	2	1	2	2	2	1	28	0	1	0	0	0	0	1	0	0
28	Male	Bahari	Single	8	No	No	No	None	None	Not tested	Nurse	Medium	2	Omdurman Teaching Hospital	Compulsory service	Yes	Yes	ICU	72	3	3	3	2	1	3	1	2	2	2	1	2	4	2	1	3	2	2	2	32	0	0	0	0	0	0	1	0	1
25	Male	Omdurman	Single	5	Yes	No	No	None	Infected	Not tested	Nurse	Low	3	Bahri Hospital	Compulsory service	Yes	Yes	The ward	48	1	1	3	2	1	3	1	1	3	3	4	1	1	2	1	1	2	3	1	30	0	1	0	0	0	0	0	0	0
25	Female	Omdurman	Single	5	No	No	No	None	Infected	Not tested	Nurse	Low	3	Jebra Isolation center	Contracts: appointed by the hospital	No	Yes	ICU	48	1	3	4	1	1	4	2	2	3	1	2	1	2	2	1	3	1	1	1	28	0	0	1	0	0	0	1	0	0
23	Male	Khartoum	Single	7	Yes	No	No	None	Infected	Not tested	Nurse	Medium	2	Jebra Isolation center	Contracts: appointed by the hospital	Yes	Yes	ICU	72	3	1	5	2	2	2	2	2	2	1	3	2	4	4	4	1	1	3	1	36	1	0	1	0	0	0	1	1	0
27	Female	Khartoum	Engaged	6	Yes	No	No	Infected	Infected	Tested positive	Nurse	Low	2	Jebra Isolation center	Appointed by the Ministry of Health	Yes	No	The ward	48	3	3	4	3	2	4	1	3	1	3	4	1	4	1	1	4	1	1	3	37	1	1	1	0	0	0	0	1	1
27	Male	Omdurman	Single	9	Yes	No	No	Infected	Infected and died	Tested positive	Nurse	Medium	5	Jebra Isolation center	Contracts: appointed by the hospital	Yes	Yes	The ward	9	3	2	4	2	2	3	2	2	3	2	3	3	3	3	2	3	2	2	2	39	1	0	1	0	0	0	0	0	0
28	Male	Khartoum	Single	6	Yes	No	No	None	None	Tested negative	Nurse	Low	2	AlShaab Hospital	Contracts: appointed by the hospital	Yes	No	The ward	48	1	3	4	2	1	1	2	4	1	3	1	3	4	2	3	4	3	4	4	42	1	1	0	0	0	0	1	0	1
22	Male	Bahari	Single	9	No	No	No	None	Infected	Tested negative	Nurse	Low	2	Jebra Isolation center	Contracts: appointed by the hospital	Yes	Yes	ICU	72	4	1	5	1	1	2	3	1	2	1	1	4	1	4	1	1	2	1	1	27	0	1	0	0	0	0	0	0	0
26	Male	Omdurman	Married	2	No	No	No	None	None	Tested positive	Nurse	Medium	1	Omdurman Teaching Hospital	Appointed by the Ministry of Health	No	No	ICU	16	2	3	3	3	4	4	4	1	4	4	3	4	2	4	4	4	1	4	2	52	1	1	0	0	0	0	0	0	0
40	Female	Bahari	Married	7	Yes	Yes	No	Infected	Infected	Tested positive	Nurse	Medium	3	Jebra Isolation center	Contracts: appointed by the hospital	Yes	Yes	ICU	36	4	1	5	1	1	4	4	1	4	1	3	4	1	2	1	1	1	1	1	31	0	1	1	0	0	0	1	0	0
26	Female	Bahari	Engaged	5	Yes	No	No	Infected and died	Infected	Tested positive	Doctor	Medium	1	Bahri Hospital	Appointed by the Ministry of Health	Yes	Yes	The ward	48	3	3	3	2	2	2	2	2	2	2	2	2	2	2	2	2	2	2	2	32	0	0	0	0	1	0	0	1	1
25	Male	Omdurman	Single	3	Yes	No	No	Infected	Infected	Tested positive	Doctor	Low	1	Bahri Hospital	Contracts: appointed by the hospital	No	Yes	The ward	48	1	3	3	3	2	1	1	3	1	1	1	1	1	1	1	4	2	4	4	31	0	0	1	1	0	0	0	0	0
25	Female	Bahari	Single	5	Yes	Yes	No	Infected and died	Infected	Tested positive	Doctor	Medium	1	Bahri Hospital	Appointed by the Ministry of Health	No	No	The ward	48	1	5	5	3	1	1	1	2	1	4	1	1	4	3	1	4	2	3	3	35	1	0	0	0	0	0	0	0	1
23	Female	Khartoum	Single	6	No	No	No	None	Infected	Not tested	Nurse	Medium	1	Jebra Isolation center	Attachment	No	Yes	ICU	72	3	4	2	2	1	3	1	4	2	3	1	1	4	3	1	3	1	3	3	36	1	0	0	0	0	0	0	0	1
25	Female	Khartoum	Single	10	No	No	No	Infected	Infected	Tested positive	Nurse	High	1	Jebra Isolation center	Compulsory service	No	Yes	ICU	48	1	1	5	1	1	2	2	2	2	2	2	4	2	3	2	1	1	3	2	32	0	0	1	0	0	0	1	1	0
25	Female	Khartoum	Single	10	No	No	No	Infected	Infected	Tested positive	Nurse	Medium	1	Jebra Isolation center	Compulsory service	Yes	Yes	ICU	48	1	1	3	1	3	3	1	1	2	2	2	2	2	2	2	2	2	2	2	31	0	0	1	0	1	0	1	1	0
26	Female	Khartoum	Single	8	Yes	No	No	None	Infected	Tested negative	Nurse	Medium	1	Jebra Isolation center	Contracts: appointed by the hospital	Yes	No	ICU	72	3	3	1	1	1	3	1	3	4	2	3	2	4	1	1	4	1	4	2	37	1	0	0	0	0	0	0	0	1
28	Female	Khartoum	Engaged	5	No	No	No	Infected	Infected	Tested negative	Nurse	Medium	4	Jebra Isolation center	Contracts: appointed by the hospital	No	No	The ward	48	1	2	5	1	4	1	1	1	1	1	4	1	4	4	1	1	1	4	1	31	0	0	1	0	0	0	0	0	0
25	Female	Khartoum	Single	9	No	No	No	Infected and died	Infected	Not tested	Nurse	Medium	1	Jebra Isolation center	Contracts: appointed by the hospital	Yes	Yes	ICU	48	1	2	3	2	2	1	1	2	3	4	1	1	4	1	1	2	3	1	1	30	0	0	0	0	0	0	1	0	0
22	Female	Khartoum	Engaged	6	Yes	No	No	Infected	Infected and died	Tested negative	Nurse	Medium	1	Jebra Isolation center	Contracts: appointed by the hospital	No	No	The ward	72	1	3	4	2	2	2	2	2	2	2	2	2	2	1	1	1	2	2	2	29	0	0	0	0	0	0	0	0	1
28	Female	Khartoum	Single	8	No	No	No	Infected and died	Infected and died	Tested positive	Doctor	Medium	2	Jebra Isolation center	Contracts: appointed by the hospital	Yes	Yes	ICU	48	1	1	4	2	2	3	4	1	2	2	3	2	2	3	2	4	2	3	3	40	1	1	1	0	0	0	1	1	0
25	Female	Omdurman	Single	12	No	Yes	No	None	None	Tested positive	Nurse	Medium	1	Omdurman Teaching Hospital	Compulsory service	Yes	Yes	ICU	2	1	1	2	1	1	4	2	1	2	1	4	1	2	1	1	3	1	1	1	27	0	0	1	0	0	0	0	0	0
28	Female	Omdurman	Single	10	Yes	No	No	Infected	Infected	Not tested	Doctor	Medium	1	Omdurman Teaching Hospital	Contracts: appointed by the hospital	Yes	No	The ward	24	3	3	3	2	3	3	1	2	2	2	2	2	3	2	2	3	2	2	2	35	1	0	1	0	0	0	0	0	0
32	Female	Omdurman	Single	5	Yes	No	No	Infected	Infected	Tested negative	Doctor	Medium	2	Omdurman Teaching Hospital	Contracts: appointed by the hospital	Yes	Yes	ICU	2	1	2	3	1	1	3	1	2	2	1	3	2	3	2	1	2	1	2	3	30	0	0	0	0	0	0	1	0	0
25	Male	Omdurman	Single	7	No	No	No	None	Infected	Not tested	Doctor	Medium	1	Omdurman Teaching Hospital	Contracts: appointed by the hospital	Yes	Yes	ICU	48	2	3	2	1	1	3	2	2	3	2	2	2	4	3	1	3	3	2	3	37	1	0	1	0	0	0	1	0	0
32	Female	Khartoum	Married	6	Yes	No	No	Infected	Infected	Tested negative	Nurse	Medium	1	Jebra Isolation center	Contracts: appointed by the hospital	Yes	No	ICU	48	1	2	4	2	1	4	3	1	3	1	3	1	2	1	1	3	2	1	2	31	0	0	0	0	0	0	0	0	1
28	Female	Khartoum	Single	5	Yes	No	No	Infected	Infected	Tested negative	Doctor	Medium	14	Jebra Isolation center	Contracts: appointed by the hospital	Yes	No	ICU	24	1	5	4	2	2	4	2	2	4	2	4	2	2	2	2	2	2	2	2	38	1	1	1	0	0	0	1	1	0
27	Male	Omdurman	Single	6	Yes	No	No	Infected	Infected	Tested negative	Doctor	Low	2	Jebra Isolation center	Contracts: appointed by the hospital	Yes	Yes	ICU	48	1	4	4	1	1	3	2	1	3	2	1	3	4	1	2	3	2	2	2	33	0	1	0	0	0	0	1	0	1
25	Male	Khartoum	Single	15	No	No	No	None	Infected	Tested negative	Nurse	Medium	3	Jebra Isolation center	Attachment	Yes	No	ICU	72	3	5	1	1	1	1	1	1	1	1	2	1	4	1	1	1	2	4	4	27	0	1	0	0	1	0	1	0	1
28	Male	Khartoum	Single	8	No	No	No	Infected	Infected	Tested negative	Doctor	Low	1	Jebra Isolation center	Contracts: appointed by the hospital	Yes	No	ICU	48	3	3	5	3	3	4	4	4	4	2	4	1	1	4	1	4	2	2	1	44	1	0	0	1	0	0	1	0	0
28	Male	Khartoum	Married	2	Yes	No	No	None	Infected	Tested positive	Doctor	Low	2	Jebra Isolation center	Contracts: appointed by the hospital	Yes	Yes	ICU	72	5	1	5	1	3	4	4	1	2	1	4	1	4	4	2	4	2	1	1	39	1	1	0	1	0	0	1	0	0
32	Male	Khartoum	Single	7	Yes	No	No	Infected	Infected	Not tested	Doctor	Low	0	Jebra Isolation center	Contracts: appointed by the hospital	No	No	The ward	24	1	1	5	1	1	3	3	1	4	1	3	3	1	2	1	3	1	1	1	30	0	0	0	0	0	0	1	0	0
25	Female	Khartoum	Single	5	Yes	Yes	Yes	Infected	Infected	Tested negative	Doctor	Medium	1	Jebra Isolation center	Compulsory service	No	Yes	The ward	24	2	2	2	2	1	2	1	3	3	2	1	2	4	3	2	4	1	2	2	35	1	0	0	0	0	0	1	0	0
27	Male	Khartoum	Single	6	No	Yes	No	Infected and died	Infected	Tested negative	Doctor	Medium	1	Jebra Isolation center	Contracts: appointed by the hospital	No	Yes	ICU	48	3	1	4	1	3	1	2	2	2	1	3	1	4	3	1	3	1	2	1	31	0	0	0	1	1	0	1	1	1
28	Male	Khartoum	Single	3	Yes	No	No	Infected and died	Infected	Tested negative	Doctor	Low	2	Jebra Isolation center	Contracts: appointed by the hospital	Yes	Yes	ICU	48	5	3	1	3	3	3	3	1	2	3	1	1	4	3	3	1	2	3	1	37	1	0	1	0	0	0	0	0	0
27	Female	Khartoum	Single	7	No	No	No	Infected and died	Infected	Not tested	Doctor	Medium	1	Jebra Isolation center	Contracts: appointed by the hospital	Yes	Yes	ICU	48	2	3	3	4	1	1	1	2	1	2	1	1	1	1	1	3	2	3	2	27	0	1	1	0	0	0	1	1	0
28	Male	Bahari	Engaged	7	Yes	No	No	None	Infected	Tested positive	Doctor	Low	1	Jebra Isolation center	Contracts: appointed by the hospital	Yes	No	The ward	48	1	2	1	3	1	2	1	2	1	1	4	3	3	2	2	3	3	3	3	37	1	0	1	0	0	0	0	0	0
39	Male	Khartoum	Single	8	Yes	No	No	Infected	Infected	Tested negative	Doctor	Medium	3	Jebra Isolation center	Appointed by the Ministry of Health	Yes	No	ICU	48	1	3	2	2	1	2	1	2	1	1	1	1	4	1	2	3	1	2	3	28	0	0	0	0	0	0	1	0	0
26	Male	Bahari	Single	7	Yes	No	No	Infected	Infected	Not tested	Nurse	Low	1	Jebra Isolation center	Contracts: appointed by the hospital	Yes	No	ICU	48	1	1	3	1	2	3	1	3	2	1	3	1	4	2	1	3	1	1	2	31	0	0	1	0	0	0	1	1	0
29	Female	Omdurman	Single	6	Yes	No	No	Infected	None	Not tested	Doctor	Medium	1	Jebra Isolation center	Attachment	No	No	ICU	48	1	3	4	1	2	2	3	2	1	1	2	2	3	3	2	3	2	2	1	32	0	0	0	0	0	0	1	1	0
27	Female	Khartoum	Single	7	Yes	No	No	Infected	Infected	Tested positive	Doctor	Low	2	Jebra Isolation center	Contracts: appointed by the hospital	Yes	Yes	ICU	48	1	3	5	1	1	2	2	3	2	2	1	2	4	1	1	4	2	1	1	30	0	0	0	0	0	0	0	0	1
28	Male	Khartoum	Single	6	No	No	No	Infected	Infected	Tested positive	Nurse	Low	6	Jebra Isolation center	Contracts: appointed by the hospital	Yes	Yes	ICU	48	1	1	3	4	1	1	1	1	1	2	2	1	2	1	1	1	1	1	2	23	0	0	0	0	0	0	0	0	1
30	Female	Bahari	Single	7	No	No	No	Infected	Infected	Tested negative	Nurse	Low	6	Jebra Isolation center	Attachment	Yes	Yes	The ward	48	1	4	5	2	1	3	2	2	3	1	2	3	2	3	2	2	2	2	2	34	0	0	0	0	0	0	1	0	0
